# Supplementary material for: Cellulose biosynthesis inhibitor isoxaben causes nutrient-dependent and tissue-specific Arabidopsis phenotypes
Source: Plant Physiol. 2023 Oct 12;194(2):612–7. doi: 10.1093/plphys/kiad538 (PMC10828196; doi:10.1093/plphys/kiad538)
Supplement: kiad538_Supplementary_Data [file kiad538_supplementary_data.zip]

Archive with 4 entries (4 files):
- Fig S1.tif
- Fig S2.tif
- SuppMethods.pdf
- SuppTableS1_RNAseq_IsoxabenResponse.xlsx
