# Supplementary material for: Cellulose biosynthesis inhibitor isoxaben causes nutrient-dependent and tissue-specific Arabidopsis phenotypes
Source: Plant Physiol. 2023 Oct 12;194(2):612–7. doi: 10.1093/plphys/kiad538 (PMC10828196; doi:10.1093/plphys/kiad538)
Supplement: kiad538_Supplementary_Data [file kiad538_supplementary_data.zip › SuppTableS1_RNAseq_IsoxabenResponse.xlsx]

## Sheet: Legend
	description	details
design	negative binomial GLM design formula	groups = lowN_shortTerm, lowN.isox_shortTerm, highN_shortTerm, highN.isox_shortTerm, lowN_longTerm, lowN.isox_longTerm, highN_longTerm, highN.isox_longTerm
contrast	sample groups compared	highN = 60 mM KNO3; lowN = 6 mM KNO3; isox = 2.5 nM
expType	duration of treatment with isoxaben	shortTerm = 5 days without treatment, then shift to treatment or mock for 24 hours; longTerm = 6 days treatment or mock
geneID	TAIR gene identifier, Arabidopsis thaliana	TAIR10 release 51 genome annotation
baseMean	mean of normalized counts for all samples (calculated separately for shortTerm and longTerm samples)	as calculated by DESeq2 v1.32.0 R package
pvalue	Wald test	as calculated by DESeq2 v1.32.0 R package
padj	Benjamini & Hochberg adjusted p-value	as calculated by DESeq2 v1.32.0 R package
lfcModeration	moderated log2FC method	Maximum a Posteriori (MAP) using adaptive shrinkage estimator from ashr R package (https://doi.org/10.1093/biostatistics/kxw041), as implemented by DESeq2 v1.32.0 R package
log2FoldChange	log2 fold change	Maximum Liklihood Estimate (MLE) as calculated by DESeq2 v1.32.0 R package
lfcSE	standard error of log2FC	as calculated by DESeq2 v1.32.0 R package
Notes
- for simplicity, 6 mM KNO3 is referred to as "lowN", 60 mM KNO3 is referred to as "highN", and 2.5 nM isoxaben is referred to as "isox"
- "longTerm" refers to seedlings grown on lowN or highN media with isox or mock, and roots harvested six days after stratification
- "shortTerm" refers to seedlings grown on lowN or highN media for 5 days, and then shifted to media containing the same concentration of KNO3 with either isox or mock. Roots were harvested 24 hours later at six days after stratification
- the next tab displays isox-induced gene expression for each tested condition
- see Supplemental Methods file for a detailed overview of the experimental setup

## Sheet: Col-0 Isoxaben vs Mock
design	contrast	expType	geneID	baseMean	pvalue	padj	lfcModeration	log2FoldChange	lfcSE
~ group	lowN.isox v lowN	longTerm	AT1G01010	484.733	0.772847	0.983317	Ashr	-0.00156796	0.0235722
~ group	highN.isox v highN	longTerm	AT1G01010	484.733	0.0138621	0.0526026	Ashr	-0.161259	0.098418
~ group	lowN.isox v lowN	shortTerm	AT1G01010	572.159	0.473972	1	Ashr	-0.0016723	0.017837
~ group	highN.isox v highN	shortTerm	AT1G01010	572.159	0.0171153	0.128875	Ashr	0.11437	0.10566
~ group	lowN.isox v lowN	longTerm	AT1G01020	189.015	0.814177	0.98738	Ashr	0.00244636	0.0410106
~ group	highN.isox v highN	longTerm	AT1G01020	189.015	0.247263	0.465176	Ashr	0.0742998	0.113281
~ group	lowN.isox v lowN	shortTerm	AT1G01020	205.607	0.342776	1	Ashr	-0.00360298	0.0291729
~ group	highN.isox v highN	shortTerm	AT1G01020	205.607	0.403868	0.800067	Ashr	0.0229563	0.0701149
~ group	lowN.isox v lowN	longTerm	AT1G01030	13.4782	0.935164	0.998449	Ashr	0.00169865	0.102549
~ group	highN.isox v highN	longTerm	AT1G01030	13.4782	0.110968	0.269298	Ashr	0.221541	0.35418
~ group	lowN.isox v lowN	shortTerm	AT1G01030	14.248	0.472999	1	Ashr	0.00401959	0.0548039
~ group	highN.isox v highN	shortTerm	AT1G01030	14.248	0.555943	0.879234	Ashr	0.0231981	0.149152
~ group	lowN.isox v lowN	longTerm	AT1G01040	672.558	0.609552	0.962971	Ashr	-0.00203709	0.019149
~ group	highN.isox v highN	longTerm	AT1G01040	672.558	0.377716	0.604902	Ashr	-0.0395638	0.0600036
~ group	lowN.isox v lowN	shortTerm	AT1G01040	748.665	0.703754	1	Ashr	0.000567427	0.0112316
~ group	highN.isox v highN	shortTerm	AT1G01040	748.665	0.657186	0.919632	Ashr	0.00957433	0.0412676
~ group	lowN.isox v lowN	longTerm	AT1G01046	1.16094	0.202121	NA	Ashr	-0.0305695	0.243833
~ group	highN.isox v highN	longTerm	AT1G01046	1.16094	0.590989	0.775758	Ashr	0.0609006	0.426131
~ group	lowN.isox v lowN	shortTerm	AT1G01046	0.665815	0.983481	NA	Ashr	7.45578e-05	0.0913109
~ group	highN.isox v highN	shortTerm	AT1G01046	0.665815	0.282286	NA	Ashr	-0.0452776	0.338582
~ group	lowN.isox v lowN	longTerm	AT1G01050	2165.38	0.826566	0.988843	Ashr	-0.000489399	0.0114279
~ group	highN.isox v highN	longTerm	AT1G01050	2165.38	0.917316	0.966288	Ashr	-0.00397682	0.0461724
~ group	lowN.isox v lowN	shortTerm	AT1G01050	2214.26	0.414566	1	Ashr	-0.00114901	0.0113858
~ group	highN.isox v highN	shortTerm	AT1G01050	2214.26	0.108456	0.442263	Ashr	-0.0412205	0.0482788
~ group	lowN.isox v lowN	longTerm	AT1G01060	141.977	0.946584	0.998449	Ashr	-0.00076005	0.0440963
~ group	highN.isox v highN	longTerm	AT1G01060	141.977	0.614792	0.793071	Ashr	0.0298001	0.103271
~ group	lowN.isox v lowN	shortTerm	AT1G01060	124.073	0.732697	1	Ashr	0.00126623	0.0273312
~ group	highN.isox v highN	shortTerm	AT1G01060	124.073	0.317572	0.737866	Ashr	0.0326352	0.0924839
~ group	lowN.isox v lowN	longTerm	AT1G01070	710.099	0.00324146	0.0580292	Ashr	-0.188013	0.134962
~ group	highN.isox v highN	longTerm	AT1G01070	710.099	3.78099e-24	1.84043e-22	Ashr	-0.940999	0.0940874
~ group	lowN.isox v lowN	shortTerm	AT1G01070	984.498	0.264646	0.995332	Ashr	-0.00334609	0.0237049
~ group	highN.isox v highN	shortTerm	AT1G01070	984.498	0.44788	0.827569	Ashr	0.017801	0.0501428
~ group	lowN.isox v lowN	longTerm	AT1G01080	65.4174	0.88478	0.994728	Ashr	-0.00219305	0.0598146
~ group	highN.isox v highN	longTerm	AT1G01080	65.4174	0.522719	0.72708	Ashr	-0.0442289	0.134469
~ group	lowN.isox v lowN	shortTerm	AT1G01080	74.4219	0.602497	1	Ashr	-0.00211052	0.0307889
~ group	highN.isox v highN	shortTerm	AT1G01080	74.4219	0.47807	0.843746	Ashr	0.0218046	0.0868458
~ group	lowN.isox v lowN	longTerm	AT1G01090	4172.43	0.665818	0.971473	Ashr	-0.00185012	0.0199363
~ group	highN.isox v highN	longTerm	AT1G01090	4172.43	0.00470682	0.0212104	Ashr	-0.174091	0.0867322
~ group	lowN.isox v lowN	shortTerm	AT1G01090	4511.23	0.190465	0.971948	Ashr	0.00310836	0.0195098
~ group	highN.isox v highN	shortTerm	AT1G01090	4511.23	0.375151	0.781737	Ashr	-0.0199014	0.0421692
~ group	lowN.isox v lowN	longTerm	AT1G01100	4892.42	0.0587051	0.439417	Ashr	-0.0312086	0.0685808
~ group	highN.isox v highN	longTerm	AT1G01100	4892.42	0.410513	0.63313	Ashr	0.0377745	0.0627019
~ group	lowN.isox v lowN	shortTerm	AT1G01100	5468.03	0.110108	0.874013	Ashr	0.00682092	0.0329056
~ group	highN.isox v highN	shortTerm	AT1G01100	5468.03	0.509906	0.859177	Ashr	0.0149238	0.0463943
~ group	lowN.isox v lowN	longTerm	AT1G01110	280.534	0.618599	0.964665	Ashr	0.00380998	0.032467
~ group	highN.isox v highN	longTerm	AT1G01110	280.534	0.163799	0.354425	Ashr	0.0812172	0.093684
~ group	lowN.isox v lowN	shortTerm	AT1G01110	301.753	0.210991	0.98104	Ashr	-0.00502204	0.0313111
~ group	highN.isox v highN	shortTerm	AT1G01110	301.753	0.785882	0.959413	Ashr	0.00630206	0.0526812
~ group	lowN.isox v lowN	longTerm	AT1G01120	1251.13	0.111158	0.599536	Ashr	0.0311775	0.0818821
~ group	highN.isox v highN	longTerm	AT1G01120	1251.13	3.77678e-14	8.66534e-13	Ashr	-0.959329	0.13024
~ group	lowN.isox v lowN	shortTerm	AT1G01120	1395.1	0.402484	1	Ashr	0.00298167	0.0270673
~ group	highN.isox v highN	shortTerm	AT1G01120	1395.1	0.800203	0.961608	Ashr	0.00622324	0.0597729
~ group	lowN.isox v lowN	longTerm	AT1G01130	15.5414	0.165917	0.716379	Ashr	-0.0415285	0.156426
~ group	highN.isox v highN	longTerm	AT1G01130	15.5414	0.746506	0.874262	Ashr	-0.0280002	0.197526
~ group	lowN.isox v lowN	shortTerm	AT1G01130	16.5788	0.321763	1	Ashr	-0.00608763	0.0610821
~ group	highN.isox v highN	shortTerm	AT1G01130	16.5788	0.843171	0.969163	Ashr	0.00708539	0.123987
~ group	lowN.isox v lowN	longTerm	AT1G01140	84.3691	0.334481	0.881111	Ashr	-0.0175092	0.0765817
~ group	highN.isox v highN	longTerm	AT1G01140	84.3691	0.492366	0.701812	Ashr	0.0449803	0.122162
~ group	lowN.isox v lowN	shortTerm	AT1G01140	74.0528	0.3785	1	Ashr	-0.00405353	0.0363097
~ group	highN.isox v highN	shortTerm	AT1G01140	74.0528	0.317913	0.738039	Ashr	-0.0341154	0.100046
~ group	lowN.isox v lowN	longTerm	AT1G01150	1.09053	0.759606	NA	Ashr	-0.00592375	0.189036
~ group	highN.isox v highN	longTerm	AT1G01150	1.09053	0.122578	0.288995	Ashr	0.222999	0.655596
~ group	lowN.isox v lowN	shortTerm	AT1G01150	0.920649	0.429552	NA	Ashr	0.00352361	0.0927276
~ group	highN.isox v highN	shortTerm	AT1G01150	0.920649	0.429979	NA	Ashr	-0.0318881	0.299401
~ group	lowN.isox v lowN	longTerm	AT1G01160	1139.11	0.720066	0.978319	Ashr	0.00122932	0.0164505
~ group	highN.isox v highN	longTerm	AT1G01160	1139.11	0.933783	0.974286	Ashr	-0.00353493	0.0549921
~ group	lowN.isox v lowN	shortTerm	AT1G01160	1257.19	0.154804	0.945677	Ashr	0.0039914	0.022741
~ group	highN.isox v highN	shortTerm	AT1G01160	1257.19	0.827222	0.966746	Ashr	0.00460291	0.0391089
~ group	lowN.isox v lowN	longTerm	AT1G01170	73.1588	0.312144	0.867351	Ashr	-0.0210245	0.0899361
~ group	highN.isox v highN	longTerm	AT1G01170	73.1588	9.15319e-05	0.000641173	Ashr	-0.898198	0.285969
~ group	lowN.isox v lowN	shortTerm	AT1G01170	91.7289	0.234739	0.986323	Ashr	-0.00687983	0.048318
~ group	highN.isox v highN	shortTerm	AT1G01170	91.7289	0.453582	0.831304	Ashr	0.0242825	0.0949297
~ group	lowN.isox v lowN	longTerm	AT1G01180	335.244	0.333774	0.881014	Ashr	0.00988091	0.0452807
~ group	highN.isox v highN	longTerm	AT1G01180	335.244	0.00919057	0.0375401	Ashr	-0.22029	0.132462
~ group	lowN.isox v lowN	shortTerm	AT1G01180	309.643	0.718062	1	Ashr	0.00107086	0.0213461
~ group	highN.isox v highN	shortTerm	AT1G01180	309.643	0.308785	0.729131	Ashr	-0.0297762	0.0760638
~ group	lowN.isox v lowN	longTerm	AT1G01183	1.56316	0.830781	0.989512	Ashr	-0.00443476	0.166245
~ group	highN.isox v highN	longTerm	AT1G01183	1.56316	0.387287	0.613921	Ashr	-0.105252	0.44278
~ group	lowN.isox v lowN	shortTerm	AT1G01183	1.82986	0.805543	NA	Ashr	0.0011985	0.0785684
~ group	highN.isox v highN	shortTerm	AT1G01183	1.82986	0.816724	0.964099	Ashr	-0.00926703	0.225329
~ group	lowN.isox v lowN	longTerm	AT1G01190	110.09	0.400324	0.911964	Ashr	-0.014102	0.0699326
~ group	highN.isox v highN	longTerm	AT1G01190	110.09	2.00178e-06	1.89307e-05	Ashr	-0.936149	0.218749
~ group	lowN.isox v lowN	shortTerm	AT1G01190	134.518	0.436893	1	Ashr	0.0031529	0.0310286
~ group	highN.isox v highN	shortTerm	AT1G01190	134.518	0.00357742	0.0377098	Ashr	0.284643	0.197754
~ group	lowN.isox v lowN	longTerm	AT1G01200	122.911	0.0732968	0.492114	Ashr	-0.0519284	0.115072
~ group	highN.isox v highN	longTerm	AT1G01200	122.911	0.250132	0.468977	Ashr	0.0747973	0.115845
~ group	lowN.isox v lowN	shortTerm	AT1G01200	120.223	0.533616	1	Ashr	0.00234337	0.0282378
~ group	highN.isox v highN	shortTerm	AT1G01200	120.223	0.234434	0.652636	Ashr	-0.0399741	0.0933808
~ group	lowN.isox v lowN	longTerm	AT1G01210	208.188	0.625128	0.964665	Ashr	-0.00523114	0.0433925
~ group	highN.isox v highN	longTerm	AT1G01210	208.188	0.829429	0.919399	Ashr	0.0118724	0.0912974
~ group	lowN.isox v lowN	shortTerm	AT1G01210	231.266	0.683484	1	Ashr	0.0010748	0.0190777
~ group	highN.isox v highN	shortTerm	AT1G01210	231.266	0.667182	0.922587	Ashr	-0.0103331	0.0563199
~ group	lowN.isox v lowN	longTerm	AT1G01220	683.559	0.0759379	0.500365	Ashr	-0.0283289	0.0677963
~ group	highN.isox v highN	longTerm	AT1G01220	683.559	0.640229	0.810528	Ashr	0.021577	0.0639683
~ group	lowN.isox v lowN	shortTerm	AT1G01220	712.217	0.179465	0.96368	Ashr	-0.00422734	0.0251652
~ group	highN.isox v highN	shortTerm	AT1G01220	712.217	0.156984	0.539619	Ashr	-0.038175	0.0577472
~ group	lowN.isox v lowN	longTerm	AT1G01225	91.5842	0.433612	0.924107	Ashr	0.0115677	0.0611526
~ group	highN.isox v highN	longTerm	AT1G01225	91.5842	0.265394	0.48711	Ashr	0.0779898	0.131671
~ group	lowN.isox v lowN	shortTerm	AT1G01225	106.759	0.254681	0.993452	Ashr	0.00547876	0.0377812
~ group	highN.isox v highN	shortTerm	AT1G01225	106.759	0.491601	0.8505	Ashr	0.0196913	0.0768185
~ group	lowN.isox v lowN	longTerm	AT1G01230	588.091	0.635769	0.965654	Ashr	-0.00211914	0.0208251
~ group	highN.isox v highN	longTerm	AT1G01230	588.091	0.798317	0.901459	Ashr	-0.0113936	0.0599724
~ group	lowN.isox v lowN	shortTerm	AT1G01230	652.86	0.982511	1	Ashr	-3.3968e-05	0.0113007
~ group	highN.isox v highN	shortTerm	AT1G01230	652.86	0.709892	0.93777	Ashr	-0.00808341	0.0429532
~ group	lowN.isox v lowN	longTerm	AT1G01240	211.666	0.137941	0.660212	Ashr	-0.0295235	0.0837641
~ group	highN.isox v highN	longTerm	AT1G01240	211.666	0.0226141	0.0788539	Ashr	-0.210938	0.16011
~ group	lowN.isox v lowN	shortTerm	AT1G01240	233.277	0.329186	1	Ashr	-0.00455458	0.0367842
~ group	highN.isox v highN	shortTerm	AT1G01240	233.277	0.810778	0.962225	Ashr	-0.00656588	0.0731111
~ group	lowN.isox v lowN	longTerm	AT1G01250	0	NA	NA	Ashr	0	0.26294
~ group	highN.isox v highN	longTerm	AT1G01250	0	NA	NA	Ashr	0	0.728471
~ group	lowN.isox v lowN	shortTerm	AT1G01250	0	NA	NA	Ashr	0	0.103195
~ group	highN.isox v highN	shortTerm	AT1G01250	0	NA	NA	Ashr	0	0.381317
~ group	lowN.isox v lowN	longTerm	AT1G01260	387.5	0.7248	0.979453	Ashr	-0.00219014	0.0266183
~ group	highN.isox v highN	longTerm	AT1G01260	387.5	0.0925525	0.235675	Ashr	0.0992787	0.0926915
~ group	lowN.isox v lowN	shortTerm	AT1G01260	408.02	0.938139	1	Ashr	0.000154497	0.014232
~ group	highN.isox v highN	shortTerm	AT1G01260	408.02	0.709805	0.93777	Ashr	0.00841949	0.0489062
~ group	lowN.isox v lowN	longTerm	AT1G01270	0	NA	NA	Ashr	0	0.26294
~ group	highN.isox v highN	longTerm	AT1G01270	0	NA	NA	Ashr	0	0.728471
~ group	lowN.isox v lowN	shortTerm	AT1G01270	0	NA	NA	Ashr	0	0.103195
~ group	highN.isox v highN	shortTerm	AT1G01270	0	NA	NA	Ashr	0	0.381317
~ group	lowN.isox v lowN	longTerm	AT1G01280	0	NA	NA	Ashr	0	0.26294
~ group	highN.isox v highN	longTerm	AT1G01280	0	NA	NA	Ashr	0	0.728471
~ group	lowN.isox v lowN	shortTerm	AT1G01280	0	NA	NA	Ashr	0	0.103195
~ group	highN.isox v highN	shortTerm	AT1G01280	0	NA	NA	Ashr	0	0.381317
~ group	lowN.isox v lowN	longTerm	AT1G01290	233.189	0.33585	0.881707	Ashr	-0.0105225	0.0478741
~ group	highN.isox v highN	longTerm	AT1G01290	233.189	0.175664	0.371902	Ashr	-0.0815901	0.0994101
~ group	lowN.isox v lowN	shortTerm	AT1G01290	256.086	0.61251	1	Ashr	-0.00124759	0.0181187
~ group	highN.isox v highN	shortTerm	AT1G01290	256.086	0.370573	0.779019	Ashr	-0.0229101	0.0599995
~ group	lowN.isox v lowN	longTerm	AT1G01300	2709.19	0.935346	0.998449	Ashr	-0.000285069	0.0162191
~ group	highN.isox v highN	longTerm	AT1G01300	2709.19	7.72403e-05	0.000549321	Ashr	-0.264448	0.0814665
~ group	lowN.isox v lowN	shortTerm	AT1G01300	2974.57	0.0592084	0.757986	Ashr	0.0105042	0.0401055
~ group	highN.isox v highN	shortTerm	AT1G01300	2974.57	0.0442676	0.256099	Ashr	-0.0672924	0.0712618
~ group	lowN.isox v lowN	longTerm	AT1G01305	0.0797556	1	NA	Ashr	0	0.236302
~ group	highN.isox v highN	longTerm	AT1G01305	0.0797556	0.837449	NA	Ashr	-0.0153978	0.576558
~ group	lowN.isox v lowN	shortTerm	AT1G01305	0.16392	1	NA	Ashr	0	0.0990224
~ group	highN.isox v highN	shortTerm	AT1G01305	0.16392	0.99463	NA	Ashr	-0.000177017	0.340486
~ group	lowN.isox v lowN	longTerm	AT1G01310	1.4961	0.634047	0.965654	Ashr	0.0101284	0.17197
~ group	highN.isox v highN	longTerm	AT1G01310	1.4961	0.62369	0.799058	Ashr	-0.055601	0.410633
~ group	lowN.isox v lowN	shortTerm	AT1G01310	2.14223	0.97075	1	Ashr	0.000180098	0.0764833
~ group	highN.isox v highN	shortTerm	AT1G01310	2.14223	0.0670784	0.335257	Ashr	0.124067	0.459672
~ group	lowN.isox v lowN	longTerm	AT1G01320	426.682	0.202693	0.766545	Ashr	-0.0141972	0.0506881
~ group	highN.isox v highN	longTerm	AT1G01320	426.682	0.0216758	0.0761523	Ashr	-0.158908	0.108456
~ group	lowN.isox v lowN	shortTerm	AT1G01320	511.266	0.194988	0.972699	Ashr	-0.00569539	0.0341763
~ group	highN.isox v highN	shortTerm	AT1G01320	511.266	0.784706	0.959202	Ashr	-0.00643463	0.0545594
~ group	lowN.isox v lowN	longTerm	AT1G01335	0	NA	NA	Ashr	0	0.26294
~ group	highN.isox v highN	longTerm	AT1G01335	0	NA	NA	Ashr	0	0.728471
~ group	lowN.isox v lowN	shortTerm	AT1G01335	0	NA	NA	Ashr	0	0.103195
~ group	highN.isox v highN	shortTerm	AT1G01335	0	NA	NA	Ashr	0	0.381317
~ group	lowN.isox v lowN	longTerm	AT1G01340	248.176	0.019895	0.224879	Ashr	0.112822	0.156655
~ group	highN.isox v highN	longTerm	AT1G01340	248.176	0.209093	0.418256	Ashr	0.0828979	0.117248
~ group	lowN.isox v lowN	shortTerm	AT1G01340	277.721	0.0275651	0.590863	Ashr	0.0294405	0.0869906
~ group	highN.isox v highN	shortTerm	AT1G01340	277.721	0.000775367	0.0106528	Ashr	0.368406	0.177752
~ group	lowN.isox v lowN	longTerm	AT1G01350	438.289	0.8489	0.991752	Ashr	-0.000977079	0.0222162
~ group	highN.isox v highN	longTerm	AT1G01350	438.289	0.798305	0.901459	Ashr	-0.0119912	0.0663322
~ group	lowN.isox v lowN	shortTerm	AT1G01350	470.31	0.19902	0.975381	Ashr	-0.00463771	0.0284034
~ group	highN.isox v highN	shortTerm	AT1G01350	470.31	0.312067	0.732247	Ashr	0.0256065	0.056947
~ group	lowN.isox v lowN	longTerm	AT1G01355	0.744576	0.985988	NA	Ashr	0.000310758	0.201497
~ group	highN.isox v highN	longTerm	AT1G01355	0.744576	0.815768	NA	Ashr	0.0246166	0.453883
~ group	lowN.isox v lowN	shortTerm	AT1G01355	0.921371	0.149782	NA	Ashr	0.00659482	0.111489
~ group	highN.isox v highN	shortTerm	AT1G01355	0.921371	0.47578	NA	Ashr	-0.0283819	0.29329
~ group	lowN.isox v lowN	longTerm	AT1G01360	288.393	0.38841	0.909946	Ashr	0.00738354	0.0383544
~ group	highN.isox v highN	longTerm	AT1G01360	288.393	0.529007	0.731888	Ashr	-0.0323971	0.0788871
~ group	lowN.isox v lowN	shortTerm	AT1G01360	322	0.698786	1	Ashr	-0.000981846	0.0183428
~ group	highN.isox v highN	shortTerm	AT1G01360	322	0.973117	0.996789	Ashr	-0.000782739	0.0533193
~ group	lowN.isox v lowN	longTerm	AT1G01370	177.78	0.144709	0.675788	Ashr	-0.0250947	0.0735866
~ group	highN.isox v highN	longTerm	AT1G01370	177.78	0.881643	0.946664	Ashr	0.00781261	0.0832068
~ group	lowN.isox v lowN	shortTerm	AT1G01370	198.628	0.946439	1	Ashr	-0.000189591	0.019936
~ group	highN.isox v highN	shortTerm	AT1G01370	198.628	0.174423	0.568657	Ashr	0.0455107	0.0888799
~ group	lowN.isox v lowN	longTerm	AT1G01380	30.8736	0.830594	0.989512	Ashr	0.00407708	0.0825144
~ group	highN.isox v highN	longTerm	AT1G01380	30.8736	0.16328	0.353789	Ashr	0.147197	0.242702
~ group	lowN.isox v lowN	shortTerm	AT1G01380	34.1914	0.71186	1	Ashr	0.00173963	0.0393174
~ group	highN.isox v highN	shortTerm	AT1G01380	34.1914	0.93103	0.991325	Ashr	-0.00282586	0.101427
~ group	lowN.isox v lowN	longTerm	AT1G01390	1.57939	0.974007	0.998449	Ashr	0.000664258	0.168996
~ group	highN.isox v highN	longTerm	AT1G01390	1.57939	0.284083	0.508614	Ashr	0.13091	0.534623
~ group	lowN.isox v lowN	shortTerm	AT1G01390	1.07886	0.219469	NA	Ashr	0.00573129	0.104154
~ group	highN.isox v highN	shortTerm	AT1G01390	1.07886	0.791457	NA	Ashr	-0.0102338	0.256265
~ group	lowN.isox v lowN	longTerm	AT1G01400	0	NA	NA	Ashr	0	0.26294
~ group	highN.isox v highN	longTerm	AT1G01400	0	NA	NA	Ashr	0	0.728471
~ group	lowN.isox v lowN	shortTerm	AT1G01400	0.160135	1	NA	Ashr	0	0.0990224
~ group	highN.isox v highN	shortTerm	AT1G01400	0.160135	0.680182	NA	Ashr	0.0110135	0.345225
~ group	lowN.isox v lowN	longTerm	AT1G01410	0	NA	NA	Ashr	0	0.26294
~ group	highN.isox v highN	longTerm	AT1G01410	0	NA	NA	Ashr	0	0.728471
~ group	lowN.isox v lowN	shortTerm	AT1G01410	0	NA	NA	Ashr	0	0.103195
~ group	highN.isox v highN	shortTerm	AT1G01410	0	NA	NA	Ashr	0	0.381317
~ group	lowN.isox v lowN	longTerm	AT1G01420	149.957	0.165386	0.716196	Ashr	0.029794	0.0907715
~ group	highN.isox v highN	longTerm	AT1G01420	149.957	0.012988	0.0498409	Ashr	-0.294923	0.209664
~ group	lowN.isox v lowN	shortTerm	AT1G01420	165.197	0.908541	1	Ashr	0.000342099	0.0211097
~ group	highN.isox v highN	shortTerm	AT1G01420	165.197	0.516848	0.862697	Ashr	0.0174033	0.0686842
~ group	lowN.isox v lowN	longTerm	AT1G01430	809.311	0.518132	0.94899	Ashr	0.00354329	0.0254863
~ group	highN.isox v highN	longTerm	AT1G01430	809.311	0.166498	0.358213	Ashr	-0.0702564	0.0736042
~ group	lowN.isox v lowN	shortTerm	AT1G01430	775.374	0.506406	1	Ashr	0.00121992	0.0142104
~ group	highN.isox v highN	shortTerm	AT1G01430	775.374	0.016094	0.122885	Ashr	-0.105078	0.0925852
~ group	lowN.isox v lowN	longTerm	AT1G01440	471.293	0.971791	0.998449	Ashr	-0.000298593	0.0335831
~ group	highN.isox v highN	longTerm	AT1G01440	471.293	0.455588	0.672439	Ashr	-0.041505	0.0909411
~ group	lowN.isox v lowN	shortTerm	AT1G01440	497.223	0.114823	0.881846	Ashr	-0.0071938	0.0349978
~ group	highN.isox v highN	shortTerm	AT1G01440	497.223	0.211326	0.622894	Ashr	-0.0336396	0.0607768
~ group	lowN.isox v lowN	longTerm	AT1G01448	370.3	0.870807	0.993065	Ashr	0.00122034	0.030477
~ group	highN.isox v highN	longTerm	AT1G01448	370.3	0.944221	0.978623	Ashr	0.00357494	0.0789999
~ group	lowN.isox v lowN	shortTerm	AT1G01448	440.959	0.825376	1	Ashr	0.000445774	0.0145507
~ group	highN.isox v highN	shortTerm	AT1G01448	440.959	0.251476	0.672756	Ashr	0.0304447	0.0608987
~ group	lowN.isox v lowN	longTerm	AT1G01450	0.415625	0.747525	NA	Ashr	0.00521332	0.218412
~ group	highN.isox v highN	longTerm	AT1G01450	0.415625	0.513045	NA	Ashr	0.0630862	0.548715
~ group	lowN.isox v lowN	shortTerm	AT1G01450	0.16616	0.835742	NA	Ashr	-0.000461787	0.0991811
~ group	highN.isox v highN	shortTerm	AT1G01450	0.16616	0.82202	NA	Ashr	-0.00593477	0.342034
~ group	lowN.isox v lowN	longTerm	AT1G01453	186.133	3.06809e-35	2.63431e-32	Ashr	2.15936	0.178512
~ group	highN.isox v highN	longTerm	AT1G01453	186.133	1.91732e-74	6.07924e-72	Ashr	3.41264	0.18863
~ group	lowN.isox v lowN	shortTerm	AT1G01453	170.182	3.17657e-09	1.65038e-06	Ashr	0.862873	0.156782
~ group	highN.isox v highN	shortTerm	AT1G01453	170.182	1.64931e-29	4.97602e-27	Ashr	1.77876	0.162822
~ group	lowN.isox v lowN	longTerm	AT1G01460	0.586661	0.433216	NA	Ashr	0.0144168	0.224749
~ group	highN.isox v highN	longTerm	AT1G01460	0.586661	0.403289	NA	Ashr	0.0900832	0.537637
~ group	lowN.isox v lowN	shortTerm	AT1G01460	0.833895	0.983135	NA	Ashr	7.71067e-05	0.0909512
~ group	highN.isox v highN	shortTerm	AT1G01460	0.833895	0.404967	NA	Ashr	-0.0338325	0.304684
~ group	lowN.isox v lowN	longTerm	AT1G01470	1836.48	0.548713	0.952856	Ashr	0.00307373	0.0238855
~ group	highN.isox v highN	longTerm	AT1G01470	1836.48	0.233491	0.448949	Ashr	-0.0579493	0.0688411
~ group	lowN.isox v lowN	shortTerm	AT1G01470	1951.79	0.904334	1	Ashr	-0.000154239	0.00953388
~ group	highN.isox v highN	shortTerm	AT1G01470	1951.79	0.765651	0.952414	Ashr	-0.00627687	0.0385331
~ group	lowN.isox v lowN	longTerm	AT1G01480	63.6908	0.296338	0.855042	Ashr	0.0225848	0.094438
~ group	highN.isox v highN	longTerm	AT1G01480	63.6908	0.0443463	0.134464	Ashr	0.245888	0.254333
~ group	lowN.isox v lowN	shortTerm	AT1G01480	75.0747	0.72187	1	Ashr	-0.00152673	0.0334188
~ group	highN.isox v highN	shortTerm	AT1G01480	75.0747	0.000335483	0.00518339	Ashr	0.621273	0.285028
~ group	lowN.isox v lowN	longTerm	AT1G01490	1379.8	0.710932	0.97724	Ashr	0.00195407	0.0233092
~ group	highN.isox v highN	longTerm	AT1G01490	1379.8	0.000204929	0.00132794	Ashr	0.303352	0.102345
~ group	lowN.isox v lowN	shortTerm	AT1G01490	1310.42	0.976363	1	Ashr	-4.71643e-05	0.0115824
~ group	highN.isox v highN	shortTerm	AT1G01490	1310.42	0.256624	0.677553	Ashr	0.0282195	0.0523934
~ group	lowN.isox v lowN	longTerm	AT1G01500	238.376	0.024762	0.260502	Ashr	-0.0900224	0.133577
~ group	highN.isox v highN	longTerm	AT1G01500	238.376	0.0180816	0.0658348	Ashr	-0.194178	0.134373
~ group	lowN.isox v lowN	shortTerm	AT1G01500	249.012	0.869342	1	Ashr	-0.000399939	0.0172546
~ group	highN.isox v highN	shortTerm	AT1G01500	249.012	0.107316	0.440242	Ashr	-0.0568868	0.0897596
~ group	lowN.isox v lowN	longTerm	AT1G01510	1153.83	0.364565	0.897408	Ashr	-0.00336582	0.0198589
~ group	highN.isox v highN	longTerm	AT1G01510	1153.83	0.111304	0.269733	Ashr	-0.0680116	0.0545407
~ group	lowN.isox v lowN	shortTerm	AT1G01510	1209.31	0.877216	1	Ashr	-0.000301478	0.0140219
~ group	highN.isox v highN	shortTerm	AT1G01510	1209.31	0.578496	0.887614	Ashr	-0.0127544	0.0494554
~ group	lowN.isox v lowN	longTerm	AT1G01520	5.21336	0.643659	0.966224	Ashr	-0.010356	0.13393
~ group	highN.isox v highN	longTerm	AT1G01520	5.21336	0.769051	0.886422	Ashr	-0.0307209	0.280363
~ group	lowN.isox v lowN	shortTerm	AT1G01520	5.8978	0.473386	1	Ashr	-0.00415828	0.0687685
~ group	highN.isox v highN	shortTerm	AT1G01520	5.8978	0.766266	0.952966	Ashr	0.0117022	0.162685
~ group	lowN.isox v lowN	longTerm	AT1G01530	0.0814077	0.83439	NA	Ashr	-0.00265539	0.237178
~ group	highN.isox v highN	longTerm	AT1G01530	0.0814077	1	NA	Ashr	0	0.574442
~ group	lowN.isox v lowN	shortTerm	AT1G01530	0.0873686	0.818795	NA	Ashr	0.000510353	0.0992161
~ group	highN.isox v highN	shortTerm	AT1G01530	0.0873686	1	NA	Ashr	0	0.340484
~ group	lowN.isox v lowN	longTerm	AT1G01540	855.45	0.0471649	0.386773	Ashr	-0.0345699	0.070374
~ group	highN.isox v highN	longTerm	AT1G01540	855.45	0.0700851	0.191338	Ashr	-0.0899581	0.0692373
~ group	lowN.isox v lowN	shortTerm	AT1G01540	907.772	0.916081	1	Ashr	-0.000140966	0.00990088
~ group	highN.isox v highN	shortTerm	AT1G01540	907.772	0.285255	0.70843	Ashr	-0.0251223	0.0458799
~ group	lowN.isox v lowN	longTerm	AT1G01550	3520.52	0.676497	0.972291	Ashr	0.0022695	0.0241122
~ group	highN.isox v highN	longTerm	AT1G01550	3520.52	0.0148722	0.0559245	Ashr	-0.158953	0.0982269
~ group	lowN.isox v lowN	shortTerm	AT1G01550	3854.94	0.702776	1	Ashr	0.000622316	0.0121841
~ group	highN.isox v highN	shortTerm	AT1G01550	3854.94	0.489225	0.850281	Ashr	-0.0155845	0.0452786
~ group	lowN.isox v lowN	longTerm	AT1G01560	8.32175	0.812231	0.987365	Ashr	-0.00511012	0.113042
~ group	highN.isox v highN	longTerm	AT1G01560	8.32175	0.412058	0.634699	Ashr	0.0924028	0.304196
~ group	lowN.isox v lowN	shortTerm	AT1G01560	11.932	0.622331	1	Ashr	-0.00265328	0.0534798
~ group	highN.isox v highN	shortTerm	AT1G01560	11.932	0.116464	0.460778	Ashr	0.0938802	0.251101
~ group	lowN.isox v lowN	longTerm	AT1G01570	60.6637	0.453561	0.931441	Ashr	-0.0127413	0.0705863
~ group	highN.isox v highN	longTerm	AT1G01570	60.6637	4.20922e-05	0.000316093	Ashr	-0.815798	0.239829
~ group	lowN.isox v lowN	shortTerm	AT1G01570	76.0642	0.605628	1	Ashr	0.00213937	0.0317228
~ group	highN.isox v highN	shortTerm	AT1G01570	76.0642	0.0290457	0.190504	Ashr	-0.155936	0.204131
~ group	lowN.isox v lowN	longTerm	AT1G01580	619.907	0.799626	0.986895	Ashr	-0.0050449	0.0892936
~ group	highN.isox v highN	longTerm	AT1G01580	619.907	1.29636e-06	1.25726e-05	Ashr	1.63767	0.402562
~ group	lowN.isox v lowN	shortTerm	AT1G01580	1172.93	0.175561	0.96368	Ashr	-0.0101907	0.0818614
~ group	highN.isox v highN	shortTerm	AT1G01580	1172.93	0.498706	0.854193	Ashr	-0.0270935	0.151756
~ group	lowN.isox v lowN	longTerm	AT1G01590	0.0814077	0.83439	NA	Ashr	-0.00265539	0.237178
~ group	highN.isox v highN	longTerm	AT1G01590	0.0814077	1	NA	Ashr	0	0.574442
~ group	lowN.isox v lowN	shortTerm	AT1G01590	0.996574	0.395537	NA	Ashr	-0.00338028	0.0967566
~ group	highN.isox v highN	shortTerm	AT1G01590	0.996574	0.476949	NA	Ashr	-0.0288337	0.285052
~ group	lowN.isox v lowN	longTerm	AT1G01600	208.255	0.00421891	0.0712234	Ashr	0.218375	0.179123
~ group	highN.isox v highN	longTerm	AT1G01600	208.255	4.24063e-19	1.47351e-17	Ashr	-1.27654	0.146514
~ group	lowN.isox v lowN	shortTerm	AT1G01600	230.336	0.372716	1	Ashr	0.00358257	0.030861
~ group	highN.isox v highN	shortTerm	AT1G01600	230.336	0.0420966	0.24776	Ashr	-0.110478	0.145695
~ group	lowN.isox v lowN	longTerm	AT1G01610	1222.13	0.206948	0.771014	Ashr	0.0176262	0.0611053
~ group	highN.isox v highN	longTerm	AT1G01610	1222.13	5.36008e-23	2.43756e-21	Ashr	-1.2366	0.127576
~ group	lowN.isox v lowN	shortTerm	AT1G01610	1419.85	0.397624	1	Ashr	0.00407762	0.0388888
~ group	highN.isox v highN	shortTerm	AT1G01610	1419.85	0.12778	0.484432	Ashr	-0.0699716	0.142618
~ group	lowN.isox v lowN	longTerm	AT1G01620	8595.39	0.0284106	0.284411	Ashr	0.0520472	0.0856201
~ group	highN.isox v highN	longTerm	AT1G01620	8595.39	0.300191	0.526939	Ashr	0.0477532	0.0628007
~ group	lowN.isox v lowN	shortTerm	AT1G01620	7536.43	6.86317e-05	0.0102576	Ashr	0.276935	0.104381
~ group	highN.isox v highN	shortTerm	AT1G01620	7536.43	8.88209e-05	0.00162809	Ashr	0.293257	0.0944734
~ group	lowN.isox v lowN	longTerm	AT1G01630	2272.03	0.000223989	0.00654495	Ashr	0.198315	0.0680978
~ group	highN.isox v highN	longTerm	AT1G01630	2272.03	9.19563e-20	3.34279e-18	Ashr	0.518069	0.0586675
~ group	lowN.isox v lowN	shortTerm	AT1G01630	2155.75	0.000898042	0.0771503	Ashr	0.140796	0.107678
~ group	highN.isox v highN	shortTerm	AT1G01630	2155.75	0.138282	0.505051	Ashr	0.0379452	0.0499088
~ group	lowN.isox v lowN	longTerm	AT1G01640	599.384	0.234174	0.798975	Ashr	0.0129429	0.0492532
~ group	highN.isox v highN	longTerm	AT1G01640	599.384	0.0236163	0.0817122	Ashr	-0.158946	0.111191
~ group	lowN.isox v lowN	shortTerm	AT1G01640	726.433	0.673099	1	Ashr	0.00091489	0.0158982
~ group	highN.isox v highN	shortTerm	AT1G01640	726.433	0.463884	0.836362	Ashr	0.0174788	0.0528398
~ group	lowN.isox v lowN	longTerm	AT1G01650	1048.87	0.0798929	0.514727	Ashr	0.0201716	0.0523463
~ group	highN.isox v highN	longTerm	AT1G01650	1048.87	0.000132091	0.000896935	Ashr	0.238458	0.0775002
~ group	lowN.isox v lowN	shortTerm	AT1G01650	1112.54	0.28916	0.995332	Ashr	0.00200415	0.0155233
~ group	highN.isox v highN	shortTerm	AT1G01650	1112.54	0.000918795	0.0122101	Ashr	0.176744	0.0852085
~ group	lowN.isox v lowN	longTerm	AT1G01660	116.912	0.405644	0.912774	Ashr	0.0121585	0.0608785
~ group	highN.isox v highN	longTerm	AT1G01660	116.912	5.46306e-10	8.17811e-09	Ashr	1.01007	0.170298
~ group	lowN.isox v lowN	shortTerm	AT1G01660	124.048	0.723556	1	Ashr	0.00141136	0.0300767
~ group	highN.isox v highN	shortTerm	AT1G01660	124.048	0.0895574	0.398298	Ashr	0.0827398	0.145125
~ group	lowN.isox v lowN	longTerm	AT1G01670	31.1629	0.436179	0.925767	Ashr	-0.0163174	0.0931843
~ group	highN.isox v highN	longTerm	AT1G01670	31.1629	0.46394	0.678406	Ashr	0.0585792	0.170315
~ group	lowN.isox v lowN	shortTerm	AT1G01670	35.0441	0.323281	1	Ashr	0.00561819	0.050437
~ group	highN.isox v highN	shortTerm	AT1G01670	35.0441	0.540748	0.873081	Ashr	-0.0207384	0.105237
~ group	lowN.isox v lowN	longTerm	AT1G01680	2.41257	0.800682	0.987012	Ashr	-0.005102	0.176231
~ group	highN.isox v highN	longTerm	AT1G01680	2.41257	0.61642	0.794269	Ashr	0.0572521	0.384694
~ group	lowN.isox v lowN	shortTerm	AT1G01680	2.52414	0.0891177	0.830427	Ashr	-0.00976939	0.124307
~ group	highN.isox v highN	shortTerm	AT1G01680	2.52414	0.00976035	0.0841593	Ashr	0.344066	0.852304
~ group	lowN.isox v lowN	longTerm	AT1G01690	226.718	0.232742	0.797874	Ashr	-0.0164319	0.0600267
~ group	highN.isox v highN	longTerm	AT1G01690	226.718	0.454153	0.671493	Ashr	-0.0410764	0.0886499
~ group	lowN.isox v lowN	shortTerm	AT1G01690	237.454	0.285197	0.995332	Ashr	0.00407216	0.0295155
~ group	highN.isox v highN	shortTerm	AT1G01690	237.454	0.89282	0.980332	Ashr	-0.00319059	0.0555464
~ group	lowN.isox v lowN	longTerm	AT1G01695	6.06245	0.853037	0.992155	Ashr	0.00401809	0.122369
~ group	highN.isox v highN	longTerm	AT1G01695	6.06245	0.761353	0.88227	Ashr	0.0307178	0.260319
~ group	lowN.isox v lowN	shortTerm	AT1G01695	4.50454	0.94268	1	Ashr	-0.00038154	0.0643727
~ group	highN.isox v highN	shortTerm	AT1G01695	4.50454	0.471211	0.839204	Ashr	-0.0310884	0.199793
~ group	lowN.isox v lowN	longTerm	AT1G01700	16.4382	0.834242	0.989896	Ashr	-0.0042916	0.09634
~ group	highN.isox v highN	longTerm	AT1G01700	16.4382	0.627263	0.801326	Ashr	-0.0425568	0.200438
~ group	lowN.isox v lowN	shortTerm	AT1G01700	19.7542	0.194523	0.972699	Ashr	0.00917544	0.0696774
~ group	highN.isox v highN	shortTerm	AT1G01700	19.7542	0.0561961	0.300872	Ashr	-0.137407	0.266529
~ group	lowN.isox v lowN	longTerm	AT1G01710	739.854	0.146603	0.681258	Ashr	0.0141515	0.0460877
~ group	highN.isox v highN	longTerm	AT1G01710	739.854	0.0280081	0.0936569	Ashr	0.122699	0.0809784
~ group	lowN.isox v lowN	shortTerm	AT1G01710	765.524	0.529571	1	Ashr	0.00105766	0.0130419
~ group	highN.isox v highN	shortTerm	AT1G01710	765.524	0.913008	0.986531	Ashr	-0.00232588	0.0409709
~ group	lowN.isox v lowN	longTerm	AT1G01715	65.013	0.822867	0.988843	Ashr	-0.00323956	0.0570006
~ group	highN.isox v highN	longTerm	AT1G01715	65.013	0.414951	0.637564	Ashr	-0.0566306	0.133795
~ group	lowN.isox v lowN	shortTerm	AT1G01715	81.0979	0.130326	0.907651	Ashr	0.0109882	0.060855
~ group	highN.isox v highN	shortTerm	AT1G01715	81.0979	0.73085	0.942949	Ashr	-0.0101908	0.0835881
~ group	lowN.isox v lowN	longTerm	AT1G01720	1386.25	0.049677	0.398058	Ashr	-0.0262202	0.0572769
~ group	highN.isox v highN	longTerm	AT1G01720	1386.25	0.894378	0.953879	Ashr	0.00539096	0.0507026
~ group	lowN.isox v lowN	shortTerm	AT1G01720	1488.45	0.448489	1	Ashr	-0.00127008	0.0132869
~ group	highN.isox v highN	shortTerm	AT1G01720	1488.45	0.647937	0.916165	Ashr	-0.00981944	0.0406684
~ group	lowN.isox v lowN	longTerm	AT1G01725	76.1372	0.543238	0.952856	Ashr	-0.00939072	0.0628995
~ group	highN.isox v highN	longTerm	AT1G01725	76.1372	0.540032	0.740133	Ashr	-0.0407011	0.125584
~ group	lowN.isox v lowN	shortTerm	AT1G01725	85.5154	0.822898	1	Ashr	0.000882666	0.0295476
~ group	highN.isox v highN	shortTerm	AT1G01725	85.5154	0.555969	0.879234	Ashr	0.0180172	0.0871877
~ group	lowN.isox v lowN	longTerm	AT1G01730	559.086	0.340283	0.884135	Ashr	-0.00603368	0.0306037
~ group	highN.isox v highN	longTerm	AT1G01730	559.086	0.453689	0.671345	Ashr	-0.0348564	0.0644493
~ group	lowN.isox v lowN	shortTerm	AT1G01730	594.611	0.498851	1	Ashr	-0.00163756	0.0183141
~ group	highN.isox v highN	shortTerm	AT1G01730	594.611	0.64978	0.916589	Ashr	-0.0104032	0.0500491
~ group	lowN.isox v lowN	longTerm	AT1G01740	120.098	0.432791	0.923914	Ashr	-0.0105429	0.055884
~ group	highN.isox v highN	longTerm	AT1G01740	120.098	0.518014	0.723155	Ashr	0.0387165	0.104676
~ group	lowN.isox v lowN	shortTerm	AT1G01740	127.951	0.83221	1	Ashr	0.000692388	0.023439
~ group	highN.isox v highN	shortTerm	AT1G01740	127.951	0.501859	0.854763	Ashr	0.0187828	0.073805
~ group	lowN.isox v lowN	longTerm	AT1G01750	1292.74	5.15669e-11	6.50383e-09	Ashr	0.501583	0.0821019
~ group	highN.isox v highN	longTerm	AT1G01750	1292.74	1.80275e-24	8.92733e-23	Ashr	0.813376	0.0810504
~ group	lowN.isox v lowN	shortTerm	AT1G01750	1191.26	0.405659	1	Ashr	0.00204761	0.0190768
~ group	highN.isox v highN	shortTerm	AT1G01750	1191.26	0.00194835	0.0228821	Ashr	0.221241	0.12376
~ group	lowN.isox v lowN	longTerm	AT1G01760	78.4954	0.771304	0.983061	Ashr	-0.00377122	0.0509772
~ group	highN.isox v highN	longTerm	AT1G01760	78.4954	0.77513	0.888755	Ashr	-0.017185	0.106916
~ group	lowN.isox v lowN	shortTerm	AT1G01760	85.3084	0.399646	1	Ashr	-0.00373762	0.0346637
~ group	highN.isox v highN	shortTerm	AT1G01760	85.3084	0.361396	0.772886	Ashr	-0.029008	0.0895913
~ group	lowN.isox v lowN	longTerm	AT1G01770	310.028	0.963381	0.998449	Ashr	-0.000284504	0.0257547
~ group	highN.isox v highN	longTerm	AT1G01770	310.028	0.460314	0.675572	Ashr	-0.0374312	0.0761925
~ group	lowN.isox v lowN	shortTerm	AT1G01770	354.928	0.372826	1	Ashr	-0.00296849	0.0254784
~ group	highN.isox v highN	shortTerm	AT1G01770	354.928	0.784177	0.958952	Ashr	0.00648166	0.0551387
~ group	lowN.isox v lowN	longTerm	AT1G01780	771.479	1.72965e-05	0.000734082	Ashr	0.376727	0.0993479
~ group	highN.isox v highN	longTerm	AT1G01780	771.479	8.83882e-15	2.13074e-13	Ashr	0.74936	0.100319
~ group	lowN.isox v lowN	shortTerm	AT1G01780	774.886	0.333682	1	Ashr	0.00279472	0.0225233
~ group	highN.isox v highN	shortTerm	AT1G01780	774.886	0.0144142	0.11312	Ashr	0.133044	0.120746
~ group	lowN.isox v lowN	longTerm	AT1G01790	464.514	0.756372	0.982149	Ashr	-0.00149618	0.0214598
~ group	highN.isox v highN	longTerm	AT1G01790	464.514	0.566812	0.759509	Ashr	0.0267986	0.0655051
~ group	lowN.isox v lowN	shortTerm	AT1G01790	508.261	0.652556	1	Ashr	-0.000849242	0.0140502
~ group	highN.isox v highN	shortTerm	AT1G01790	508.261	0.759114	0.949254	Ashr	0.00675722	0.0455314
~ group	lowN.isox v lowN	longTerm	AT1G01800	1099.09	0.508343	0.947246	Ashr	0.00447309	0.0303091
~ group	highN.isox v highN	longTerm	AT1G01800	1099.09	0.832963	0.921262	Ashr	0.0101288	0.0695713
~ group	lowN.isox v lowN	shortTerm	AT1G01800	1136.94	0.513745	1	Ashr	0.00105021	0.0125668
~ group	highN.isox v highN	shortTerm	AT1G01800	1136.94	0.724465	0.941412	Ashr	0.00751858	0.0401763
~ group	lowN.isox v lowN	longTerm	AT1G01810	15.3617	0.112525	0.602255	Ashr	-0.0539891	0.178284
~ group	highN.isox v highN	longTerm	AT1G01810	15.3617	0.177186	0.373773	Ashr	0.160017	0.294505
~ group	lowN.isox v lowN	shortTerm	AT1G01810	15.5413	0.430623	1	Ashr	0.00451414	0.0564956
~ group	highN.isox v highN	shortTerm	AT1G01810	15.5413	0.670472	0.923895	Ashr	-0.0158528	0.133266
~ group	lowN.isox v lowN	longTerm	AT1G01820	836.517	0.82881	0.989058	Ashr	-0.00067671	0.0149539
~ group	highN.isox v highN	longTerm	AT1G01820	836.517	0.0124337	0.0480449	Ashr	-0.129009	0.0706252
~ group	lowN.isox v lowN	shortTerm	AT1G01820	907.786	0.876074	1	Ashr	-0.000239624	0.0112709
~ group	highN.isox v highN	shortTerm	AT1G01820	907.786	0.405913	0.801842	Ashr	0.0191705	0.0467903
~ group	lowN.isox v lowN	longTerm	AT1G01830	375.542	0.267066	0.826418	Ashr	-0.0115713	0.0470674
~ group	highN.isox v highN	longTerm	AT1G01830	375.542	0.328329	0.556907	Ashr	-0.0518872	0.0819975
~ group	lowN.isox v lowN	shortTerm	AT1G01830	350.874	0.23571	0.986323	Ashr	-0.00440784	0.0290346
~ group	highN.isox v highN	shortTerm	AT1G01830	350.874	0.84208	0.969163	Ashr	-0.00456186	0.0512674
~ group	lowN.isox v lowN	longTerm	AT1G01840	19.7715	0.325245	0.874122	Ashr	-0.0237011	0.116378
~ group	highN.isox v highN	longTerm	AT1G01840	19.7715	0.0404384	0.125192	Ashr	-0.350589	0.405332
~ group	lowN.isox v lowN	shortTerm	AT1G01840	22.3516	0.588686	1	Ashr	-0.0027691	0.0458834
~ group	highN.isox v highN	shortTerm	AT1G01840	22.3516	0.206631	0.616498	Ashr	-0.0576356	0.160367
~ group	lowN.isox v lowN	longTerm	AT1G01860	116.889	0.765644	0.982651	Ashr	0.00359208	0.0473945
~ group	highN.isox v highN	longTerm	AT1G01860	116.889	0.885262	0.949077	Ashr	-0.00842824	0.101659
~ group	lowN.isox v lowN	shortTerm	AT1G01860	125.192	0.87239	1	Ashr	-0.000572105	0.0258657
~ group	highN.isox v highN	shortTerm	AT1G01860	125.192	0.881233	0.978351	Ashr	-0.00397978	0.0695505
~ group	lowN.isox v lowN	longTerm	AT1G01870	0	NA	NA	Ashr	0	0.26294
~ group	highN.isox v highN	longTerm	AT1G01870	0	NA	NA	Ashr	0	0.728471
~ group	lowN.isox v lowN	shortTerm	AT1G01870	0	NA	NA	Ashr	0	0.103195
~ group	highN.isox v highN	shortTerm	AT1G01870	0	NA	NA	Ashr	0	0.381317
~ group	lowN.isox v lowN	longTerm	AT1G01880	19.0582	0.696803	0.97573	Ashr	-0.00781151	0.0899418
~ group	highN.isox v highN	longTerm	AT1G01880	19.0582	0.247359	0.465228	Ashr	-0.122765	0.256538
~ group	lowN.isox v lowN	shortTerm	AT1G01880	22.9497	0.893789	1	Ashr	-0.000651644	0.0431764
~ group	highN.isox v highN	shortTerm	AT1G01880	22.9497	0.471815	0.839811	Ashr	-0.0276473	0.134593
~ group	lowN.isox v lowN	longTerm	AT1G01890	0	NA	NA	Ashr	0	0.26294
~ group	highN.isox v highN	longTerm	AT1G01890	0	NA	NA	Ashr	0	0.728471
~ group	lowN.isox v lowN	shortTerm	AT1G01890	0	NA	NA	Ashr	0	0.103195
~ group	highN.isox v highN	shortTerm	AT1G01890	0	NA	NA	Ashr	0	0.381317
~ group	lowN.isox v lowN	longTerm	AT1G01900	96.9497	0.496011	0.94232	Ashr	-0.00956122	0.0574998
~ group	highN.isox v highN	longTerm	AT1G01900	96.9497	0.075844	0.202988	Ashr	-0.151413	0.160646
~ group	lowN.isox v lowN	shortTerm	AT1G01900	99.9393	0.377516	1	Ashr	0.00412036	0.0370147
~ group	highN.isox v highN	shortTerm	AT1G01900	99.9393	0.868804	0.974857	Ashr	0.00460073	0.0752743
~ group	lowN.isox v lowN	longTerm	AT1G01910	1281.89	0.986867	0.998449	Ashr	-4.4421e-05	0.0131051
~ group	highN.isox v highN	longTerm	AT1G01910	1281.89	0.562952	0.75678	Ashr	-0.0237347	0.0515274
~ group	lowN.isox v lowN	shortTerm	AT1G01910	1342.74	0.820312	1	Ashr	-0.000302422	0.0099372
~ group	highN.isox v highN	shortTerm	AT1G01910	1342.74	0.225791	0.641432	Ashr	-0.0292744	0.0472529
~ group	lowN.isox v lowN	longTerm	AT1G01920	512.6	0.763668	0.982651	Ashr	0.00148543	0.021853
~ group	highN.isox v highN	longTerm	AT1G01920	512.6	0.294075	0.519897	Ashr	0.0513791	0.0701766
~ group	lowN.isox v lowN	shortTerm	AT1G01920	573.725	0.172207	0.959477	Ashr	0.00434629	0.0254312
~ group	highN.isox v highN	shortTerm	AT1G01920	573.725	0.681261	0.92838	Ashr	0.0089761	0.043538
~ group	lowN.isox v lowN	longTerm	AT1G01930	348.957	0.287281	0.846141	Ashr	-0.00984703	0.0423966
~ group	highN.isox v highN	longTerm	AT1G01930	348.957	0.683455	0.837631	Ashr	-0.0199776	0.0721453
~ group	lowN.isox v lowN	shortTerm	AT1G01930	373.774	0.406364	1	Ashr	-0.00222965	0.0206431
~ group	highN.isox v highN	shortTerm	AT1G01930	373.774	0.148271	0.523534	Ashr	-0.0438831	0.0727454
~ group	lowN.isox v lowN	longTerm	AT1G01940	474.217	0.772166	0.983066	Ashr	0.0016438	0.0244468
~ group	highN.isox v highN	longTerm	AT1G01940	474.217	0.489369	0.699725	Ashr	0.0340773	0.0722772
~ group	lowN.isox v lowN	shortTerm	AT1G01940	521.055	0.525167	1	Ashr	0.00140922	0.0167851
~ group	highN.isox v highN	shortTerm	AT1G01940	521.055	0.419915	0.810917	Ashr	0.0194207	0.0531211
~ group	lowN.isox v lowN	longTerm	AT1G01950	479.869	0.66716	0.971665	Ashr	-0.00256991	0.0261042
~ group	highN.isox v highN	longTerm	AT1G01950	479.869	0.947362	0.979518	Ashr	-0.00315463	0.0689468
~ group	lowN.isox v lowN	shortTerm	AT1G01950	499.635	0.380805	1	Ashr	-0.00211309	0.0188505
~ group	highN.isox v highN	shortTerm	AT1G01950	499.635	0.461083	0.83467	Ashr	0.017232	0.0499745
~ group	lowN.isox v lowN	longTerm	AT1G01960	3304.97	0.693798	0.97573	Ashr	0.00125912	0.0156608
~ group	highN.isox v highN	longTerm	AT1G01960	3304.97	0.391157	0.617264	Ashr	0.0365192	0.0547721
~ group	lowN.isox v lowN	shortTerm	AT1G01960	3480.58	0.212115	0.98104	Ashr	-0.00280009	0.0184738
~ group	highN.isox v highN	shortTerm	AT1G01960	3480.58	0.450958	0.829606	Ashr	-0.0165794	0.041009
~ group	lowN.isox v lowN	longTerm	AT1G01970	91.9104	0.656866	0.969534	Ashr	-0.00562036	0.0504497
~ group	highN.isox v highN	longTerm	AT1G01970	91.9104	0.0272381	0.0915515	Ashr	-0.233445	0.195386
~ group	lowN.isox v lowN	shortTerm	AT1G01970	107.033	0.782965	1	Ashr	0.000938517	0.0246458
~ group	highN.isox v highN	shortTerm	AT1G01970	107.033	0.640289	0.913016	Ashr	-0.0125435	0.0696894
~ group	lowN.isox v lowN	longTerm	AT1G01980	0.0797556	1	NA	Ashr	0	0.236302
~ group	highN.isox v highN	longTerm	AT1G01980	0.0797556	0.837449	NA	Ashr	-0.0153978	0.576558
~ group	lowN.isox v lowN	shortTerm	AT1G01980	0.164677	0.835742	NA	Ashr	-0.000461787	0.0991811
~ group	highN.isox v highN	shortTerm	AT1G01980	0.164677	0.82202	NA	Ashr	-0.00593477	0.342034
~ group	lowN.isox v lowN	longTerm	AT1G01990	385.814	0.465946	0.93474	Ashr	0.00548331	0.0335485
~ group	highN.isox v highN	longTerm	AT1G01990	385.814	0.492831	0.701905	Ashr	-0.0344392	0.074979
~ group	lowN.isox v lowN	shortTerm	AT1G01990	426.302	0.157477	0.945677	Ashr	-0.00532672	0.0296035
~ group	highN.isox v highN	shortTerm	AT1G01990	426.302	0.563226	0.882565	Ashr	0.013144	0.047884
~ group	lowN.isox v lowN	longTerm	AT1G02000	583.301	0.722039	0.978927	Ashr	0.00221087	0.0266124
~ group	highN.isox v highN	longTerm	AT1G02000	583.301	0.81318	0.910835	Ashr	0.0114391	0.0706643
~ group	lowN.isox v lowN	shortTerm	AT1G02000	581.043	0.854377	1	Ashr	0.000384547	0.0150064
~ group	highN.isox v highN	shortTerm	AT1G02000	581.043	0.0924254	0.404526	Ashr	-0.0570852	0.0818983
~ group	lowN.isox v lowN	longTerm	AT1G02010	235.674	0.569402	0.955625	Ashr	-0.00536223	0.0392841
~ group	highN.isox v highN	longTerm	AT1G02010	235.674	0.484479	0.695402	Ashr	0.0379577	0.0871391
~ group	lowN.isox v lowN	shortTerm	AT1G02010	251.554	0.0622449	0.768925	Ashr	-0.0150877	0.0579421
~ group	highN.isox v highN	shortTerm	AT1G02010	251.554	0.257098	0.678404	Ashr	-0.0320293	0.0695022
~ group	lowN.isox v lowN	longTerm	AT1G02020	182.526	0.201349	0.765021	Ashr	-0.0212576	0.0712721
~ group	highN.isox v highN	longTerm	AT1G02020	182.526	0.837063	0.923223	Ashr	-0.0113473	0.0915245
~ group	lowN.isox v lowN	shortTerm	AT1G02020	204.656	0.492719	1	Ashr	0.00216373	0.0235607
~ group	highN.isox v highN	shortTerm	AT1G02020	204.656	0.456639	0.832272	Ashr	-0.0195268	0.0649388
~ group	lowN.isox v lowN	longTerm	AT1G02030	27.4533	0.470641	0.935672	Ashr	-0.0150365	0.0930512
~ group	highN.isox v highN	longTerm	AT1G02030	27.4533	8.23713e-05	0.000582364	Ashr	-1.1905	0.386842
~ group	lowN.isox v lowN	shortTerm	AT1G02030	35.4316	0.870483	1	Ashr	0.000741001	0.0371173
~ group	highN.isox v highN	shortTerm	AT1G02030	35.4316	0.119652	0.467182	Ashr	-0.0790098	0.169148
~ group	lowN.isox v lowN	longTerm	AT1G02040	5.01851	0.00284631	0.0527311	Ashr	0.336555	0.923838
~ group	highN.isox v highN	longTerm	AT1G02040	5.01851	0.00666154	0.028618	Ashr	0.904817	0.965137
~ group	lowN.isox v lowN	shortTerm	AT1G02040	4.04735	0.496395	1	Ashr	0.00382804	0.0742431
~ group	highN.isox v highN	shortTerm	AT1G02040	4.04735	0.00868904	0.0767979	Ashr	0.381818	0.858659
~ group	lowN.isox v lowN	longTerm	AT1G02050	152.579	0.804034	0.987059	Ashr	-0.00268009	0.0424991
~ group	highN.isox v highN	longTerm	AT1G02050	152.579	0.650097	0.81634	Ashr	-0.0260447	0.0978496
~ group	lowN.isox v lowN	shortTerm	AT1G02050	170.936	0.618431	1	Ashr	0.00147889	0.0216788
~ group	highN.isox v highN	shortTerm	AT1G02050	170.936	0.293852	0.716532	Ashr	0.0300813	0.0727575
~ group	lowN.isox v lowN	longTerm	AT1G02060	168.204	0.713237	0.97724	Ashr	0.0036931	0.0402839
~ group	highN.isox v highN	longTerm	AT1G02060	168.204	0.953311	0.981352	Ashr	-0.00319099	0.089563
~ group	lowN.isox v lowN	shortTerm	AT1G02060	203.271	0.302749	0.995332	Ashr	0.00396335	0.0297133
~ group	highN.isox v highN	shortTerm	AT1G02060	203.271	0.138191	0.505051	Ashr	0.0517943	0.091838
~ group	lowN.isox v lowN	longTerm	AT1G02065	0.246871	1	NA	Ashr	0	0.236302
~ group	highN.isox v highN	longTerm	AT1G02065	0.246871	0.569498	NA	Ashr	0.0438918	0.58924
~ group	lowN.isox v lowN	shortTerm	AT1G02065	0	NA	NA	Ashr	0	0.103195
~ group	highN.isox v highN	shortTerm	AT1G02065	0	NA	NA	Ashr	0	0.381317
~ group	lowN.isox v lowN	longTerm	AT1G02067	0	NA	NA	Ashr	0	0.26294
~ group	highN.isox v highN	longTerm	AT1G02067	0	NA	NA	Ashr	0	0.728471
~ group	lowN.isox v lowN	shortTerm	AT1G02067	0	NA	NA	Ashr	0	0.103195
~ group	highN.isox v highN	shortTerm	AT1G02067	0	NA	NA	Ashr	0	0.381317
~ group	lowN.isox v lowN	longTerm	AT1G02070	2.47814	0.119195	0.620912	Ashr	-0.0480423	0.254194
~ group	highN.isox v highN	longTerm	AT1G02070	2.47814	0.954285	0.981721	Ashr	0.00632915	0.355805
~ group	lowN.isox v lowN	shortTerm	AT1G02070	2.43052	0.0569885	0.754162	Ashr	0.0125013	0.138444
~ group	highN.isox v highN	shortTerm	AT1G02070	2.43052	0.569699	0.88417	Ashr	-0.0238484	0.224199
~ group	lowN.isox v lowN	longTerm	AT1G02080	4702.58	0.696237	0.97573	Ashr	0.00115361	0.0146942
~ group	highN.isox v highN	longTerm	AT1G02080	4702.58	0.0414736	0.127653	Ashr	0.0931181	0.0600897
~ group	lowN.isox v lowN	shortTerm	AT1G02080	4945	0.987051	1	Ashr	-1.93079e-05	0.00885729
~ group	highN.isox v highN	shortTerm	AT1G02080	4945	0.904329	0.984178	Ashr	-0.00249454	0.0369923
~ group	lowN.isox v lowN	longTerm	AT1G02090	1422.76	0.0425502	0.365906	Ashr	0.0313138	0.0633771
~ group	highN.isox v highN	longTerm	AT1G02090	1422.76	0.518112	0.723158	Ashr	0.0271982	0.0537766
~ group	lowN.isox v lowN	shortTerm	AT1G02090	1568.56	0.161935	0.948615	Ashr	0.00389071	0.0225634
~ group	highN.isox v highN	shortTerm	AT1G02090	1568.56	0.547105	0.875505	Ashr	-0.0131088	0.0411852
~ group	lowN.isox v lowN	longTerm	AT1G02100	807.254	0.733548	0.98055	Ashr	0.00116312	0.0163457
~ group	highN.isox v highN	longTerm	AT1G02100	807.254	0.463433	0.678014	Ashr	-0.031821	0.0567046
~ group	lowN.isox v lowN	shortTerm	AT1G02100	883.772	0.711009	1	Ashr	0.000516603	0.0105375
~ group	highN.isox v highN	shortTerm	AT1G02100	883.772	0.75181	0.948023	Ashr	0.00671417	0.0396748
~ group	lowN.isox v lowN	longTerm	AT1G02110	618.815	0.189862	0.751559	Ashr	-0.0133428	0.0472532
~ group	highN.isox v highN	longTerm	AT1G02110	618.815	0.2572	0.477476	Ashr	-0.0573727	0.0743373
~ group	lowN.isox v lowN	shortTerm	AT1G02110	703.824	0.188844	0.970092	Ashr	0.00459414	0.0276143
~ group	highN.isox v highN	shortTerm	AT1G02110	703.824	0.983462	0.996789	Ashr	0.000454772	0.0457677
~ group	lowN.isox v lowN	longTerm	AT1G02120	1240.77	0.570193	0.955688	Ashr	0.00182297	0.0163237
~ group	highN.isox v highN	longTerm	AT1G02120	1240.77	0.678014	0.834121	Ashr	0.0172078	0.0524584
~ group	lowN.isox v lowN	shortTerm	AT1G02120	1317.8	0.998666	1	Ashr	1.9806e-06	0.00881988
~ group	highN.isox v highN	shortTerm	AT1G02120	1317.8	0.105623	0.437382	Ashr	0.0427222	0.051233
~ group	lowN.isox v lowN	longTerm	AT1G02130	1597.73	0.374327	0.903265	Ashr	0.00446511	0.025137
~ group	highN.isox v highN	longTerm	AT1G02130	1597.73	0.800984	0.90304	Ashr	-0.0110032	0.0576062
~ group	lowN.isox v lowN	shortTerm	AT1G02130	1751.71	0.72945	1	Ashr	0.000543408	0.0117203
~ group	highN.isox v highN	shortTerm	AT1G02130	1751.71	0.375949	0.782093	Ashr	-0.020548	0.0468755
~ group	lowN.isox v lowN	longTerm	AT1G02140	2605.63	0.761879	0.982651	Ashr	-0.0010235	0.0160933
~ group	highN.isox v highN	longTerm	AT1G02140	2605.63	0.038875	0.121466	Ashr	-0.101031	0.0667679
~ group	lowN.isox v lowN	shortTerm	AT1G02140	2693.87	0.968733	1	Ashr	-6.28699e-05	0.0116642
~ group	highN.isox v highN	shortTerm	AT1G02140	2693.87	0.0518698	0.285514	Ashr	-0.066555	0.0758597
~ group	lowN.isox v lowN	longTerm	AT1G02145	492.529	0.548583	0.952856	Ashr	0.0038109	0.0284165
~ group	highN.isox v highN	longTerm	AT1G02145	492.529	0.0265251	0.0895638	Ashr	0.142717	0.0991236
~ group	lowN.isox v lowN	shortTerm	AT1G02145	530.283	0.0907598	0.832582	Ashr	0.00956723	0.0421647
~ group	highN.isox v highN	shortTerm	AT1G02145	530.283	0.534869	0.871322	Ashr	-0.0145314	0.0515219
~ group	lowN.isox v lowN	longTerm	AT1G02150	432.591	0.209249	0.772493	Ashr	-0.0113088	0.0425958
~ group	highN.isox v highN	longTerm	AT1G02150	432.591	0.329724	0.558472	Ashr	-0.0475749	0.0700038
~ group	lowN.isox v lowN	shortTerm	AT1G02150	517.428	0.194874	0.972699	Ashr	0.00557341	0.0334553
~ group	highN.isox v highN	shortTerm	AT1G02150	517.428	0.556117	0.879234	Ashr	0.0143794	0.0573164
~ group	lowN.isox v lowN	longTerm	AT1G02160	217.085	0.233619	0.798104	Ashr	-0.0188059	0.0676864
~ group	highN.isox v highN	longTerm	AT1G02160	217.085	0.764244	0.884015	Ashr	-0.0165962	0.0918432
~ group	lowN.isox v lowN	shortTerm	AT1G02160	230.209	0.797414	1	Ashr	0.000693009	0.0192395
~ group	highN.isox v highN	shortTerm	AT1G02160	230.209	0.564182	0.882565	Ashr	0.0144401	0.0604941
~ group	lowN.isox v lowN	longTerm	AT1G02170	1230	0.119805	0.622127	Ashr	0.0224587	0.0633553
~ group	highN.isox v highN	longTerm	AT1G02170	1230	0.989718	0.994006	Ashr	-0.000618661	0.0696213
~ group	lowN.isox v lowN	shortTerm	AT1G02170	1236.92	0.0621674	0.76865	Ashr	0.0107437	0.0415317
~ group	highN.isox v highN	shortTerm	AT1G02170	1236.92	0.494993	0.852488	Ashr	0.0153687	0.0453002
~ group	lowN.isox v lowN	longTerm	AT1G02180	48.5352	0.244667	0.811797	Ashr	0.0254388	0.0945009
~ group	highN.isox v highN	longTerm	AT1G02180	48.5352	0.263467	0.485055	Ashr	-0.0899922	0.165441
~ group	lowN.isox v lowN	shortTerm	AT1G02180	59.8396	0.334308	1	Ashr	0.00489042	0.0412513
~ group	highN.isox v highN	shortTerm	AT1G02180	59.8396	0.408117	0.803777	Ashr	-0.0272932	0.0969892
~ group	lowN.isox v lowN	longTerm	AT1G02190	0.257931	1	NA	Ashr	0	0.235261
~ group	highN.isox v highN	longTerm	AT1G02190	0.257931	0.813152	NA	Ashr	0.0181462	0.573348
~ group	lowN.isox v lowN	shortTerm	AT1G02190	0.413939	0.607332	NA	Ashr	-0.00165593	0.0960699
~ group	highN.isox v highN	shortTerm	AT1G02190	0.413939	0.733552	NA	Ashr	-0.0112448	0.313551
~ group	lowN.isox v lowN	longTerm	AT1G02205	329.218	0.553453	0.952856	Ashr	0.00517943	0.0369851
~ group	highN.isox v highN	longTerm	AT1G02205	329.218	1.00289e-14	2.40746e-13	Ashr	0.884215	0.11753
~ group	lowN.isox v lowN	shortTerm	AT1G02205	254.234	0.79703	1	Ashr	0.000754083	0.0209182
~ group	highN.isox v highN	shortTerm	AT1G02205	254.234	0.467284	0.837653	Ashr	0.0194519	0.0676367
~ group	lowN.isox v lowN	longTerm	AT1G02210	0	NA	NA	Ashr	0	0.26294
~ group	highN.isox v highN	longTerm	AT1G02210	0	NA	NA	Ashr	0	0.728471
~ group	lowN.isox v lowN	shortTerm	AT1G02210	0	NA	NA	Ashr	0	0.103195
~ group	highN.isox v highN	shortTerm	AT1G02210	0	NA	NA	Ashr	0	0.381317
~ group	lowN.isox v lowN	longTerm	AT1G02220	698.363	0.826328	0.988843	Ashr	0.0014456	0.0274292
~ group	highN.isox v highN	longTerm	AT1G02220	698.363	0.000401659	0.002429	Ashr	-0.331709	0.12135
~ group	lowN.isox v lowN	shortTerm	AT1G02220	846.01	0.422169	1	Ashr	-0.00229592	0.0217958
~ group	highN.isox v highN	shortTerm	AT1G02220	846.01	0.614283	0.902534	Ashr	-0.0118821	0.0534548
~ group	lowN.isox v lowN	longTerm	AT1G02230	78.1076	0.523188	0.951206	Ashr	0.0107318	0.0692561
~ group	highN.isox v highN	longTerm	AT1G02230	78.1076	0.000120985	0.000829422	Ashr	0.739844	0.24367
~ group	lowN.isox v lowN	shortTerm	AT1G02230	60.3109	0.549536	1	Ashr	-0.00265945	0.0350276
~ group	highN.isox v highN	shortTerm	AT1G02230	60.3109	0.159128	0.542781	Ashr	0.0597881	0.130256
~ group	lowN.isox v lowN	longTerm	AT1G02250	3.51597	0.72194	0.978927	Ashr	0.00773786	0.152103
~ group	highN.isox v highN	longTerm	AT1G02250	3.51597	0.420884	0.643678	Ashr	0.0968001	0.374881
~ group	lowN.isox v lowN	shortTerm	AT1G02250	2.75518	0.874578	1	Ashr	-0.000790113	0.0752637
~ group	highN.isox v highN	shortTerm	AT1G02250	2.75518	0.138121	0.505051	Ashr	-0.0852858	0.33435
~ group	lowN.isox v lowN	longTerm	AT1G02260	552.035	0.937829	0.998449	Ashr	0.000475576	0.0254335
~ group	highN.isox v highN	longTerm	AT1G02260	552.035	0.0960107	0.242218	Ashr	0.0972599	0.091359
~ group	lowN.isox v lowN	shortTerm	AT1G02260	567.798	0.700437	1	Ashr	0.000755657	0.0144408
~ group	highN.isox v highN	shortTerm	AT1G02260	567.798	0.559639	0.880667	Ashr	0.0133617	0.0488595
~ group	lowN.isox v lowN	longTerm	AT1G02270	415.596	0.951024	0.998449	Ashr	0.000426684	0.0283762
~ group	highN.isox v highN	longTerm	AT1G02270	415.596	0.665299	0.826474	Ashr	-0.0219602	0.0774046
~ group	lowN.isox v lowN	shortTerm	AT1G02270	430.173	0.427728	1	Ashr	-0.00260264	0.024824
~ group	highN.isox v highN	shortTerm	AT1G02270	430.173	0.948459	0.994109	Ashr	-0.00153562	0.056005
~ group	lowN.isox v lowN	longTerm	AT1G02280	315.653	0.000698482	0.0168754	Ashr	-0.278833	0.128535
~ group	highN.isox v highN	longTerm	AT1G02280	315.653	8.00967e-09	1.03248e-07	Ashr	-0.575722	0.108151
~ group	lowN.isox v lowN	shortTerm	AT1G02280	360.706	0.686212	1	Ashr	-0.000925317	0.0166856
~ group	highN.isox v highN	shortTerm	AT1G02280	360.706	0.162	0.547533	Ashr	-0.0420498	0.0725523
~ group	lowN.isox v lowN	longTerm	AT1G02290	249.855	0.767561	0.982851	Ashr	0.00219852	0.0306717
~ group	highN.isox v highN	longTerm	AT1G02290	249.855	0.668081	0.828391	Ashr	-0.0221412	0.0800838
~ group	lowN.isox v lowN	shortTerm	AT1G02290	291.738	0.531978	1	Ashr	-0.00166029	0.0197996
~ group	highN.isox v highN	shortTerm	AT1G02290	291.738	0.468696	0.837964	Ashr	0.0178616	0.0572057
~ group	lowN.isox v lowN	longTerm	AT1G02300	50.6135	0.125281	0.632522	Ashr	0.0431487	0.12106
~ group	highN.isox v highN	longTerm	AT1G02300	50.6135	0.0652933	0.18105	Ashr	0.19081	0.210346
~ group	lowN.isox v lowN	shortTerm	AT1G02300	57.8333	0.558387	1	Ashr	0.00265615	0.0362168
~ group	highN.isox v highN	shortTerm	AT1G02300	57.8333	0.272944	0.695158	Ashr	0.0411849	0.115949
~ group	lowN.isox v lowN	longTerm	AT1G02305	1817.36	0.974186	0.998449	Ashr	0.000147718	0.0200066
~ group	highN.isox v highN	longTerm	AT1G02305	1817.36	0.000813454	0.0045371	Ashr	-0.246026	0.0980299
~ group	lowN.isox v lowN	shortTerm	AT1G02305	1797.32	0.449066	1	Ashr	-0.00215444	0.0215492
~ group	highN.isox v highN	shortTerm	AT1G02305	1797.32	0.0422809	0.248723	Ashr	-0.0909951	0.110614
~ group	lowN.isox v lowN	longTerm	AT1G02310	44.1696	0.450913	0.930676	Ashr	-0.0135089	0.0750328
~ group	highN.isox v highN	longTerm	AT1G02310	44.1696	0.000886733	0.00489795	Ashr	0.697694	0.308312
~ group	lowN.isox v lowN	shortTerm	AT1G02310	49.0611	0.179204	0.96368	Ashr	0.00884323	0.0565882
~ group	highN.isox v highN	shortTerm	AT1G02310	49.0611	0.744657	0.946707	Ashr	-0.0102664	0.093808
~ group	lowN.isox v lowN	longTerm	AT1G02320	0	NA	NA	Ashr	0	0.26294
~ group	highN.isox v highN	longTerm	AT1G02320	0	NA	NA	Ashr	0	0.728471
~ group	lowN.isox v lowN	shortTerm	AT1G02320	0	NA	NA	Ashr	0	0.103195
~ group	highN.isox v highN	shortTerm	AT1G02320	0	NA	NA	Ashr	0	0.381317
~ group	lowN.isox v lowN	longTerm	AT1G02330	639.04	0.419011	0.916806	Ashr	-0.00417087	0.0252104
~ group	highN.isox v highN	longTerm	AT1G02330	639.04	0.0412427	0.127131	Ashr	-0.107971	0.0755039
~ group	lowN.isox v lowN	shortTerm	AT1G02330	644.384	0.60348	1	Ashr	-0.000918533	0.0133963
~ group	highN.isox v highN	shortTerm	AT1G02330	644.384	0.799739	0.961608	Ashr	0.00548527	0.0429145
~ group	lowN.isox v lowN	longTerm	AT1G02335	797.526	0.0445904	0.37425	Ashr	-0.0517427	0.0968557
~ group	highN.isox v highN	longTerm	AT1G02335	797.526	2.10704e-11	3.6775e-10	Ashr	-0.685155	0.108318
~ group	lowN.isox v lowN	shortTerm	AT1G02335	951.799	0.289617	0.995332	Ashr	-0.00355247	0.0261165
~ group	highN.isox v highN	shortTerm	AT1G02335	951.799	0.064824	0.327434	Ashr	0.0719309	0.096512
~ group	lowN.isox v lowN	longTerm	AT1G02340	111.994	0.925844	0.998449	Ashr	0.00112092	0.0467889
~ group	highN.isox v highN	longTerm	AT1G02340	111.994	0.0162078	0.0601272	Ashr	0.258045	0.188337
~ group	lowN.isox v lowN	shortTerm	AT1G02340	110.588	0.712129	1	Ashr	-0.00135258	0.0269845
~ group	highN.isox v highN	shortTerm	AT1G02340	110.588	0.696743	0.934125	Ashr	0.0106141	0.0718294
~ group	lowN.isox v lowN	longTerm	AT1G02350	24.6669	0.617199	0.964665	Ashr	0.0100565	0.089615
~ group	highN.isox v highN	longTerm	AT1G02350	24.6669	0.825251	0.917726	Ashr	0.0168688	0.160813
~ group	lowN.isox v lowN	shortTerm	AT1G02350	29.6388	0.285027	0.995332	Ashr	0.00659932	0.0584164
~ group	highN.isox v highN	shortTerm	AT1G02350	29.6388	0.564679	0.882565	Ashr	-0.0207653	0.120163
~ group	lowN.isox v lowN	longTerm	AT1G02360	1724.54	0.000266543	0.00753204	Ashr	0.304912	0.112681
~ group	highN.isox v highN	longTerm	AT1G02360	1724.54	0.00316845	0.0150473	Ashr	-0.229928	0.112189
~ group	lowN.isox v lowN	shortTerm	AT1G02360	2001.76	0.220104	0.985009	Ashr	-0.00430354	0.0275923
~ group	highN.isox v highN	shortTerm	AT1G02360	2001.76	0.946089	0.993955	Ashr	0.00151173	0.0483973
~ group	lowN.isox v lowN	longTerm	AT1G02370	267.214	0.978443	0.998449	Ashr	0.000182244	0.0276515
~ group	highN.isox v highN	longTerm	AT1G02370	267.214	0.973107	0.987709	Ashr	0.00168216	0.0753273
~ group	lowN.isox v lowN	shortTerm	AT1G02370	289.605	0.560744	1	Ashr	-0.00144512	0.0184709
~ group	highN.isox v highN	shortTerm	AT1G02370	289.605	0.665524	0.922028	Ashr	-0.0100096	0.0516101
~ group	lowN.isox v lowN	longTerm	AT1G02380	64.0368	0.360919	0.895836	Ashr	-0.0173182	0.0804223
~ group	highN.isox v highN	longTerm	AT1G02380	64.0368	0.000322394	0.00198649	Ashr	0.682585	0.255186
~ group	lowN.isox v lowN	shortTerm	AT1G02380	67.31	0.194235	0.972699	Ashr	-0.00810659	0.0525893
~ group	highN.isox v highN	shortTerm	AT1G02380	67.31	0.552625	0.878567	Ashr	-0.0182581	0.0879066
~ group	lowN.isox v lowN	longTerm	AT1G02390	81.495	0.102714	0.57685	Ashr	-0.0467906	0.119618
~ group	highN.isox v highN	longTerm	AT1G02390	81.495	0.466302	0.680336	Ashr	-0.0472208	0.119618
~ group	lowN.isox v lowN	shortTerm	AT1G02390	91.7847	0.462205	1	Ashr	-0.00322258	0.034189
~ group	highN.isox v highN	shortTerm	AT1G02390	91.7847	0.000688417	0.00964721	Ashr	-0.510376	0.264323
~ group	lowN.isox v lowN	longTerm	AT1G02400	269.711	0.847749	0.991752	Ashr	0.00183198	0.0377429
~ group	highN.isox v highN	longTerm	AT1G02400	269.711	1.15301e-05	9.58208e-05	Ashr	-0.60643	0.161788
~ group	lowN.isox v lowN	shortTerm	AT1G02400	275.956	0.330709	1	Ashr	-0.00363202	0.02873
~ group	highN.isox v highN	shortTerm	AT1G02400	275.956	0.111909	0.449934	Ashr	-0.0594547	0.0990965
~ group	lowN.isox v lowN	longTerm	AT1G02405	7.84275	0.183889	0.741948	Ashr	0.0386049	0.197972
~ group	highN.isox v highN	longTerm	AT1G02405	7.84275	0.380762	0.607351	Ashr	0.102954	0.329884
~ group	lowN.isox v lowN	shortTerm	AT1G02405	4.97879	0.271539	0.995332	Ashr	0.00694288	0.0866888
~ group	highN.isox v highN	shortTerm	AT1G02405	4.97879	0.434054	0.818747	Ashr	0.0340228	0.19323
~ group	lowN.isox v lowN	longTerm	AT1G02410	484.88	0.671345	0.971888	Ashr	0.00252331	0.0259725
~ group	highN.isox v highN	longTerm	AT1G02410	484.88	0.0198033	0.0708502	Ashr	0.153804	0.101189
~ group	lowN.isox v lowN	shortTerm	AT1G02410	539.426	0.834805	1	Ashr	0.000436369	0.0150163
~ group	highN.isox v highN	shortTerm	AT1G02410	539.426	0.392859	0.792426	Ashr	-0.0210188	0.055358
~ group	lowN.isox v lowN	longTerm	AT1G02420	92.9413	0.983983	0.998449	Ashr	-0.000242922	0.04695
~ group	highN.isox v highN	longTerm	AT1G02420	92.9413	0.67533	0.832637	Ashr	0.0249151	0.104435
~ group	lowN.isox v lowN	shortTerm	AT1G02420	102.499	0.124336	0.897327	Ashr	0.0103379	0.0530012
~ group	highN.isox v highN	shortTerm	AT1G02420	102.499	0.394988	0.793602	Ashr	0.0253855	0.0810324
~ group	lowN.isox v lowN	longTerm	AT1G02430	36.6657	0.30174	0.859535	Ashr	0.0228091	0.0974854
~ group	highN.isox v highN	longTerm	AT1G02430	36.6657	0.0992596	0.248225	Ashr	-0.185254	0.250724
~ group	lowN.isox v lowN	shortTerm	AT1G02430	32.155	0.501314	1	Ashr	0.00339188	0.0432319
~ group	highN.isox v highN	shortTerm	AT1G02430	32.155	0.155749	0.537473	Ashr	-0.0709259	0.17861
~ group	lowN.isox v lowN	longTerm	AT1G02440	11.7431	0.223759	0.788657	Ashr	-0.0331392	0.138716
~ group	highN.isox v highN	longTerm	AT1G02440	11.7431	0.0531318	0.154557	Ashr	-0.346474	0.468549
~ group	lowN.isox v lowN	shortTerm	AT1G02440	12.6648	0.976628	1	Ashr	0.000150551	0.0499074
~ group	highN.isox v highN	shortTerm	AT1G02440	12.6648	0.568681	0.884028	Ashr	0.0225644	0.15227
~ group	lowN.isox v lowN	longTerm	AT1G02450	4.96918	0.630142	0.964665	Ashr	0.0107997	0.140003
~ group	highN.isox v highN	longTerm	AT1G02450	4.96918	0.855531	0.932835	Ashr	0.0190216	0.281616
~ group	lowN.isox v lowN	shortTerm	AT1G02450	4.91583	0.33775	1	Ashr	0.00583089	0.0805579
~ group	highN.isox v highN	shortTerm	AT1G02450	4.91583	0.201618	0.608989	Ashr	-0.0670313	0.252874
~ group	lowN.isox v lowN	longTerm	AT1G02460	128.098	0.405279	0.912774	Ashr	-0.0119779	0.0599731
~ group	highN.isox v highN	longTerm	AT1G02460	128.098	0.012491	0.0482418	Ashr	-0.263627	0.179374
~ group	lowN.isox v lowN	shortTerm	AT1G02460	123.961	0.917096	1	Ashr	0.000366195	0.025451
~ group	highN.isox v highN	shortTerm	AT1G02460	123.961	0.302363	0.724079	Ashr	-0.0331072	0.0892575
~ group	lowN.isox v lowN	longTerm	AT1G02470	3.9792	0.383828	0.906864	Ashr	-0.0212086	0.161217
~ group	highN.isox v highN	longTerm	AT1G02470	3.9792	0.343308	0.571779	Ashr	-0.11836	0.393716
~ group	lowN.isox v lowN	shortTerm	AT1G02470	6.90329	0.0279834	0.593995	Ashr	0.0284879	0.175011
~ group	highN.isox v highN	shortTerm	AT1G02470	6.90329	0.253096	0.674539	Ashr	-0.0559132	0.21757
~ group	lowN.isox v lowN	longTerm	AT1G02475	94.4853	0.238238	0.803777	Ashr	-0.0229908	0.0828708
~ group	highN.isox v highN	longTerm	AT1G02475	94.4853	0.111763	0.270309	Ashr	-0.133418	0.162922
~ group	lowN.isox v lowN	shortTerm	AT1G02475	108.216	0.952087	1	Ashr	-0.000206697	0.0247622
~ group	highN.isox v highN	shortTerm	AT1G02475	108.216	0.928538	0.990828	Ashr	0.00232997	0.0665434
~ group	lowN.isox v lowN	longTerm	AT1G02480	0.0819082	0.83439	NA	Ashr	-0.00265539	0.237178
~ group	highN.isox v highN	longTerm	AT1G02480	0.0819082	1	NA	Ashr	0	0.574442
~ group	lowN.isox v lowN	shortTerm	AT1G02480	0	NA	NA	Ashr	0	0.103195
~ group	highN.isox v highN	shortTerm	AT1G02480	0	NA	NA	Ashr	0	0.381317
~ group	lowN.isox v lowN	longTerm	AT1G02490	2.42143	0.568508	0.955548	Ashr	-0.012626	0.164653
~ group	highN.isox v highN	longTerm	AT1G02490	2.42143	0.687487	0.840139	Ashr	0.0452468	0.351739
~ group	lowN.isox v lowN	shortTerm	AT1G02490	3.08842	0.345452	1	Ashr	0.00560626	0.0825054
~ group	highN.isox v highN	shortTerm	AT1G02490	3.08842	0.0718638	0.350707	Ashr	-0.125029	0.420475
~ group	lowN.isox v lowN	longTerm	AT1G02500	21058.2	1.71945e-05	0.000731142	Ashr	0.285509	0.0717148
~ group	highN.isox v highN	longTerm	AT1G02500	21058.2	0.383187	0.609813	Ashr	0.0380888	0.0572311
~ group	lowN.isox v lowN	shortTerm	AT1G02500	22153.7	0.106877	0.8673	Ashr	0.00477639	0.0237442
~ group	highN.isox v highN	shortTerm	AT1G02500	22153.7	0.00084655	0.0114513	Ashr	0.163285	0.0776964
~ group	lowN.isox v lowN	longTerm	AT1G02510	0	NA	NA	Ashr	0	0.26294
~ group	highN.isox v highN	longTerm	AT1G02510	0	NA	NA	Ashr	0	0.728471
~ group	lowN.isox v lowN	shortTerm	AT1G02510	0.0873686	0.818795	NA	Ashr	0.000510353	0.0992161
~ group	highN.isox v highN	shortTerm	AT1G02510	0.0873686	1	NA	Ashr	0	0.340484
~ group	lowN.isox v lowN	longTerm	AT1G02520	1625.56	0.62775	0.964665	Ashr	0.00191279	0.0188721
~ group	highN.isox v highN	longTerm	AT1G02520	1625.56	1.02249e-10	1.66138e-09	Ashr	-0.48037	0.0784353
~ group	lowN.isox v lowN	shortTerm	AT1G02520	1640.51	0.103454	0.857682	Ashr	-0.00882138	0.0408552
~ group	highN.isox v highN	shortTerm	AT1G02520	1640.51	0.0359901	0.22215	Ashr	-0.0920818	0.104759
~ group	lowN.isox v lowN	longTerm	AT1G02530	14.5604	0.695396	0.97573	Ashr	0.00811176	0.0966586
~ group	highN.isox v highN	longTerm	AT1G02530	14.5604	0.395912	0.621144	Ashr	0.0821755	0.230485
~ group	lowN.isox v lowN	shortTerm	AT1G02530	14.9324	0.53999	1	Ashr	0.00337444	0.0546654
~ group	highN.isox v highN	shortTerm	AT1G02530	14.9324	0.419378	0.810556	Ashr	0.0325184	0.146805
~ group	lowN.isox v lowN	longTerm	AT1G02540	0	NA	NA	Ashr	0	0.26294
~ group	highN.isox v highN	longTerm	AT1G02540	0	NA	NA	Ashr	0	0.728471
~ group	lowN.isox v lowN	shortTerm	AT1G02540	0	NA	NA	Ashr	0	0.103195
~ group	highN.isox v highN	shortTerm	AT1G02540	0	NA	NA	Ashr	0	0.381317
~ group	lowN.isox v lowN	longTerm	AT1G02550	0	NA	NA	Ashr	0	0.26294
~ group	highN.isox v highN	longTerm	AT1G02550	0	NA	NA	Ashr	0	0.728471
~ group	lowN.isox v lowN	shortTerm	AT1G02550	0	NA	NA	Ashr	0	0.103195
~ group	highN.isox v highN	shortTerm	AT1G02550	0	NA	NA	Ashr	0	0.381317
~ group	lowN.isox v lowN	longTerm	AT1G02560	1465.05	0.488089	0.939734	Ashr	0.00244134	0.0181066
~ group	highN.isox v highN	longTerm	AT1G02560	1465.05	0.388809	0.615073	Ashr	-0.0362102	0.0535271
~ group	lowN.isox v lowN	shortTerm	AT1G02560	1599.34	0.58499	1	Ashr	-0.000758799	0.0107789
~ group	highN.isox v highN	shortTerm	AT1G02560	1599.34	0.350498	0.764373	Ashr	-0.0210761	0.0423732
~ group	lowN.isox v lowN	longTerm	AT1G02570	67.0797	0.0266025	0.273106	Ashr	0.122429	0.224528
~ group	highN.isox v highN	longTerm	AT1G02570	67.0797	3.83832e-07	3.99384e-06	Ashr	1.29027	0.280736
~ group	lowN.isox v lowN	shortTerm	AT1G02570	61.1268	0.300545	0.995332	Ashr	0.00612875	0.0538605
~ group	highN.isox v highN	shortTerm	AT1G02570	61.1268	0.0815277	0.377397	Ashr	0.104381	0.208142
~ group	lowN.isox v lowN	longTerm	AT1G02575	20.8252	0.0985355	0.565363	Ashr	-0.0574604	0.168004
~ group	highN.isox v highN	longTerm	AT1G02575	20.8252	0.808092	0.907424	Ashr	-0.0194486	0.173728
~ group	lowN.isox v lowN	shortTerm	AT1G02575	13.7137	0.319824	1	Ashr	-0.00617625	0.0630582
~ group	highN.isox v highN	shortTerm	AT1G02575	13.7137	0.0858675	0.388812	Ashr	-0.110506	0.254236
~ group	lowN.isox v lowN	longTerm	AT1G02580	47.0133	0.470641	0.935672	Ashr	0.0143811	0.0865395
~ group	highN.isox v highN	longTerm	AT1G02580	47.0133	0.0799562	0.211607	Ashr	0.200675	0.250841
~ group	lowN.isox v lowN	shortTerm	AT1G02580	40.7113	0.640355	1	Ashr	-0.0021359	0.0369437
~ group	highN.isox v highN	shortTerm	AT1G02580	40.7113	0.165227	0.552215	Ashr	-0.0628805	0.148263
~ group	lowN.isox v lowN	longTerm	AT1G02590	0	NA	NA	Ashr	0	0.26294
~ group	highN.isox v highN	longTerm	AT1G02590	0	NA	NA	Ashr	0	0.728471
~ group	lowN.isox v lowN	shortTerm	AT1G02590	0	NA	NA	Ashr	0	0.103195
~ group	highN.isox v highN	shortTerm	AT1G02590	0	NA	NA	Ashr	0	0.381317
~ group	lowN.isox v lowN	longTerm	AT1G02600	0	NA	NA	Ashr	0	0.26294
~ group	highN.isox v highN	longTerm	AT1G02600	0	NA	NA	Ashr	0	0.728471
~ group	lowN.isox v lowN	shortTerm	AT1G02600	0	NA	NA	Ashr	0	0.103195
~ group	highN.isox v highN	shortTerm	AT1G02600	0	NA	NA	Ashr	0	0.381317
~ group	lowN.isox v lowN	longTerm	AT1G02610	69.6161	0.238168	0.803777	Ashr	0.0260282	0.0954085
~ group	highN.isox v highN	longTerm	AT1G02610	69.6161	0.00308544	0.0146928	Ashr	0.518819	0.28755
~ group	lowN.isox v lowN	shortTerm	AT1G02610	61.2665	0.588459	1	Ashr	-0.00229436	0.0327595
~ group	highN.isox v highN	shortTerm	AT1G02610	61.2665	0.421877	0.812342	Ashr	0.026469	0.0971413
~ group	lowN.isox v lowN	longTerm	AT1G02620	0	NA	NA	Ashr	0	0.26294
~ group	highN.isox v highN	longTerm	AT1G02620	0	NA	NA	Ashr	0	0.728471
~ group	lowN.isox v lowN	shortTerm	AT1G02620	0	NA	NA	Ashr	0	0.103195
~ group	highN.isox v highN	shortTerm	AT1G02620	0	NA	NA	Ashr	0	0.381317
~ group	lowN.isox v lowN	longTerm	AT1G02630	0.0814077	0.83439	NA	Ashr	-0.00265539	0.237178
~ group	highN.isox v highN	longTerm	AT1G02630	0.0814077	1	NA	Ashr	0	0.574442
~ group	lowN.isox v lowN	shortTerm	AT1G02630	0	NA	NA	Ashr	0	0.103195
~ group	highN.isox v highN	shortTerm	AT1G02630	0	NA	NA	Ashr	0	0.381317
~ group	lowN.isox v lowN	longTerm	AT1G02640	521.688	0.213892	0.779226	Ashr	0.0204974	0.0706059
~ group	highN.isox v highN	longTerm	AT1G02640	521.688	1.94492e-09	2.71729e-08	Ashr	-0.893894	0.157203
~ group	lowN.isox v lowN	shortTerm	AT1G02640	632.352	0.841375	1	Ashr	-0.000837213	0.0322058
~ group	highN.isox v highN	shortTerm	AT1G02640	632.352	0.733716	0.943593	Ashr	0.0103803	0.0882182
~ group	lowN.isox v lowN	longTerm	AT1G02650	24.6143	0.782246	0.983796	Ashr	-0.00542653	0.087001
~ group	highN.isox v highN	longTerm	AT1G02650	24.6143	0.616799	0.794341	Ashr	0.040122	0.173051
~ group	lowN.isox v lowN	shortTerm	AT1G02650	25.823	0.748685	1	Ashr	0.00155502	0.042032
~ group	highN.isox v highN	shortTerm	AT1G02650	25.823	0.103971	0.434286	Ashr	0.090568	0.19546
~ group	lowN.isox v lowN	longTerm	AT1G02660	117.017	0.717479	0.97777	Ashr	0.00391229	0.0430425
~ group	highN.isox v highN	longTerm	AT1G02660	117.017	0.175486	0.371595	Ashr	0.0925286	0.122477
~ group	lowN.isox v lowN	shortTerm	AT1G02660	111.635	0.933922	1	Ashr	0.00030157	0.0265112
~ group	highN.isox v highN	shortTerm	AT1G02660	111.635	0.2673	0.688242	Ashr	0.0381333	0.0987979
~ group	lowN.isox v lowN	longTerm	AT1G02670	26.7153	0.394966	0.911576	Ashr	0.018741	0.100566
~ group	highN.isox v highN	longTerm	AT1G02670	26.7153	0.492624	0.701821	Ashr	0.0586272	0.190375
~ group	lowN.isox v lowN	shortTerm	AT1G02670	26.8595	0.459971	1	Ashr	0.00386148	0.045793
~ group	highN.isox v highN	shortTerm	AT1G02670	26.8595	0.351096	0.764904	Ashr	0.0372542	0.137869
~ group	lowN.isox v lowN	longTerm	AT1G02680	256.206	0.425381	0.919729	Ashr	-0.00713515	0.0392854
~ group	highN.isox v highN	longTerm	AT1G02680	256.206	0.43537	0.656608	Ashr	-0.0408663	0.0810101
~ group	lowN.isox v lowN	shortTerm	AT1G02680	299.24	0.842686	1	Ashr	0.000485977	0.0174113
~ group	highN.isox v highN	shortTerm	AT1G02680	299.24	0.939657	0.992938	Ashr	-0.00175134	0.0527995
~ group	lowN.isox v lowN	longTerm	AT1G02690	941.174	0.850654	0.991912	Ashr	-0.000783204	0.0187331
~ group	highN.isox v highN	longTerm	AT1G02690	941.174	0.0117844	0.045948	Ashr	-0.150066	0.0860546
~ group	lowN.isox v lowN	shortTerm	AT1G02690	974.899	0.73278	1	Ashr	0.000542341	0.0118309
~ group	highN.isox v highN	shortTerm	AT1G02690	974.899	0.304201	0.7254	Ashr	-0.0246451	0.0492592
~ group	lowN.isox v lowN	longTerm	AT1G02700	5.95457	0.0592279	0.44147	Ashr	-0.0795495	0.270776
~ group	highN.isox v highN	longTerm	AT1G02700	5.95457	0.57956	0.768694	Ashr	-0.0591707	0.284924
~ group	lowN.isox v lowN	shortTerm	AT1G02700	4.5879	0.754656	1	Ashr	0.00168745	0.063977
~ group	highN.isox v highN	shortTerm	AT1G02700	4.5879	0.848545	0.969373	Ashr	-0.00761304	0.179715
~ group	lowN.isox v lowN	longTerm	AT1G02705	33.0124	0.103531	0.579184	Ashr	0.0553368	0.162444
~ group	highN.isox v highN	longTerm	AT1G02705	33.0124	0.968745	0.985555	Ashr	-0.00302666	0.163973
~ group	lowN.isox v lowN	shortTerm	AT1G02705	33.2665	0.0197911	0.515964	Ashr	0.0441616	0.169587
~ group	highN.isox v highN	shortTerm	AT1G02705	33.2665	0.109415	0.444534	Ashr	-0.0926684	0.218679
~ group	lowN.isox v lowN	longTerm	AT1G02710	0.567818	0.27012	NA	Ashr	-0.0211463	0.248037
~ group	highN.isox v highN	longTerm	AT1G02710	0.567818	0.358769	NA	Ashr	-0.0966111	0.564914
~ group	lowN.isox v lowN	shortTerm	AT1G02710	0.740481	0.489618	NA	Ashr	-0.00293181	0.0922074
~ group	highN.isox v highN	shortTerm	AT1G02710	0.740481	0.38779	NA	Ashr	0.0344666	0.315646
~ group	lowN.isox v lowN	longTerm	AT1G02720	511.465	0.293008	0.852187	Ashr	0.0101602	0.0438295
~ group	highN.isox v highN	longTerm	AT1G02720	511.465	0.019765	0.0707878	Ashr	-0.16547	0.111619
~ group	lowN.isox v lowN	shortTerm	AT1G02720	582.018	0.0807601	0.815109	Ashr	0.0115516	0.04861
~ group	highN.isox v highN	shortTerm	AT1G02720	582.018	0.516696	0.862697	Ashr	-0.015713	0.055762
~ group	lowN.isox v lowN	longTerm	AT1G02730	1160.71	0.068372	0.477163	Ashr	-0.0286286	0.0665364
~ group	highN.isox v highN	longTerm	AT1G02730	1160.71	4.45671e-06	3.98677e-05	Ashr	-0.360211	0.0879776
~ group	lowN.isox v lowN	shortTerm	AT1G02730	1332	0.95844	1	Ashr	-0.000115948	0.0157826
~ group	highN.isox v highN	shortTerm	AT1G02730	1332	0.0271383	0.181187	Ashr	-0.107602	0.115513
~ group	lowN.isox v lowN	longTerm	AT1G02740	167.508	0.0484302	0.392719	Ashr	-0.0622416	0.11809
~ group	highN.isox v highN	longTerm	AT1G02740	167.508	0.164445	0.3552	Ashr	-0.0907227	0.113123
~ group	lowN.isox v lowN	shortTerm	AT1G02740	195.568	0.395399	1	Ashr	-0.00289033	0.0258803
~ group	highN.isox v highN	shortTerm	AT1G02740	195.568	0.104952	0.436344	Ashr	0.0607296	0.0982817
~ group	lowN.isox v lowN	longTerm	AT1G02750	215.407	0.713395	0.97724	Ashr	-0.00335096	0.0369571
~ group	highN.isox v highN	longTerm	AT1G02750	215.407	0.261214	0.482005	Ashr	-0.0672398	0.100674
~ group	lowN.isox v lowN	shortTerm	AT1G02750	239.784	0.94906	1	Ashr	0.000169892	0.0187686
~ group	highN.isox v highN	shortTerm	AT1G02750	239.784	0.164806	0.551643	Ashr	-0.0459018	0.0860366
~ group	lowN.isox v lowN	longTerm	AT1G02760	0	NA	NA	Ashr	0	0.26294
~ group	highN.isox v highN	longTerm	AT1G02760	0	NA	NA	Ashr	0	0.728471
~ group	lowN.isox v lowN	shortTerm	AT1G02760	0	NA	NA	Ashr	0	0.103195
~ group	highN.isox v highN	shortTerm	AT1G02760	0	NA	NA	Ashr	0	0.381317
~ group	lowN.isox v lowN	longTerm	AT1G02770	2.06829	0.262561	0.82358	Ashr	0.0276163	0.21005
~ group	highN.isox v highN	longTerm	AT1G02770	2.06829	0.303198	0.530115	Ashr	-0.131844	0.449877
~ group	lowN.isox v lowN	shortTerm	AT1G02770	2.90077	0.968079	1	Ashr	0.000199582	0.0750331
~ group	highN.isox v highN	shortTerm	AT1G02770	2.90077	0.519197	0.863646	Ashr	0.0274681	0.224766
~ group	lowN.isox v lowN	longTerm	AT1G02780	20828	0.362091	0.896422	Ashr	-0.00517348	0.0278252
~ group	highN.isox v highN	longTerm	AT1G02780	20828	0.53485	0.736024	Ashr	0.0281209	0.0615021
~ group	lowN.isox v lowN	shortTerm	AT1G02780	21442.1	0.372242	1	Ashr	-0.00184656	0.0164644
~ group	highN.isox v highN	shortTerm	AT1G02780	21442.1	0.478839	0.844569	Ashr	0.0159908	0.0453611
~ group	lowN.isox v lowN	longTerm	AT1G02790	0	NA	NA	Ashr	0	0.26294
~ group	highN.isox v highN	longTerm	AT1G02790	0	NA	NA	Ashr	0	0.728471
~ group	lowN.isox v lowN	shortTerm	AT1G02790	0.0841957	1	NA	Ashr	0	0.0990224
~ group	highN.isox v highN	shortTerm	AT1G02790	0.0841957	0.832506	NA	Ashr	0.0055777	0.341854
~ group	lowN.isox v lowN	longTerm	AT1G02800	3.67379	0.120078	0.622967	Ashr	0.0504796	0.232679
~ group	highN.isox v highN	longTerm	AT1G02800	3.67379	0.756468	0.879701	Ashr	-0.034283	0.331108
~ group	lowN.isox v lowN	shortTerm	AT1G02800	5.67006	0.893686	1	Ashr	-0.000712745	0.0602253
~ group	highN.isox v highN	shortTerm	AT1G02800	5.67006	0.813386	0.962784	Ashr	0.00937734	0.17302
~ group	lowN.isox v lowN	longTerm	AT1G02810	947.651	0.0225068	0.244141	Ashr	0.0654297	0.0968666
~ group	highN.isox v highN	longTerm	AT1G02810	947.651	0.000335245	0.002059	Ashr	0.256495	0.0917056
~ group	lowN.isox v lowN	shortTerm	AT1G02810	884.077	0.44984	1	Ashr	-0.0016818	0.0171876
~ group	highN.isox v highN	shortTerm	AT1G02810	884.077	0.647781	0.916165	Ashr	-0.010253	0.0471414
~ group	lowN.isox v lowN	longTerm	AT1G02813	9.48196	0.0254935	0.266067	Ashr	-0.130463	0.350399
~ group	highN.isox v highN	longTerm	AT1G02813	9.48196	0.008482	0.0350849	Ashr	-0.73927	0.653246
~ group	lowN.isox v lowN	shortTerm	AT1G02813	14.0015	0.185517	0.967723	Ashr	-0.00973695	0.0775845
~ group	highN.isox v highN	shortTerm	AT1G02813	14.0015	0.0020062	0.0234137	Ashr	-0.694798	0.629336
~ group	lowN.isox v lowN	longTerm	AT1G02816	751.678	0.622007	0.964665	Ashr	0.00299312	0.0267726
~ group	highN.isox v highN	longTerm	AT1G02816	751.678	0.704944	0.849198	Ashr	0.0180741	0.0684966
~ group	lowN.isox v lowN	shortTerm	AT1G02816	678.431	0.480156	1	Ashr	0.00147898	0.0161312
~ group	highN.isox v highN	shortTerm	AT1G02816	678.431	0.334317	0.751072	Ashr	-0.0234953	0.0522521
~ group	lowN.isox v lowN	longTerm	AT1G02820	7.73658	0.205969	0.769289	Ashr	-0.0361249	0.174621
~ group	highN.isox v highN	longTerm	AT1G02820	7.73658	0.00228137	0.0113122	Ashr	-1.11171	0.77209
~ group	lowN.isox v lowN	shortTerm	AT1G02820	10.1323	0.827735	1	Ashr	-0.00116603	0.0602732
~ group	highN.isox v highN	shortTerm	AT1G02820	10.1323	0.431029	0.816803	Ashr	-0.0327034	0.161087
~ group	lowN.isox v lowN	longTerm	AT1G02830	1.16054	0.835782	NA	Ashr	-0.00400715	0.186374
~ group	highN.isox v highN	longTerm	AT1G02830	1.16054	0.18928	0.391048	Ashr	0.169997	0.599427
~ group	lowN.isox v lowN	shortTerm	AT1G02830	0.584091	0.986914	NA	Ashr	6.19321e-05	0.0899173
~ group	highN.isox v highN	shortTerm	AT1G02830	0.584091	0.676058	NA	Ashr	-0.0153211	0.290924
~ group	lowN.isox v lowN	longTerm	AT1G02840	2199.46	0.169207	0.722079	Ashr	-0.00730102	0.0284181
~ group	highN.isox v highN	longTerm	AT1G02840	2199.46	0.305892	0.533307	Ashr	0.0411753	0.0497612
~ group	lowN.isox v lowN	shortTerm	AT1G02840	2331.29	0.804958	1	Ashr	-0.000345979	0.0104349
~ group	highN.isox v highN	shortTerm	AT1G02840	2331.29	0.160884	0.545716	Ashr	0.0362323	0.0524947
~ group	lowN.isox v lowN	longTerm	AT1G02850	1055.03	0.568103	0.955263	Ashr	0.00283912	0.0231622
~ group	highN.isox v highN	longTerm	AT1G02850	1055.03	0.287638	0.512767	Ashr	-0.0502759	0.0657295
~ group	lowN.isox v lowN	shortTerm	AT1G02850	1280.06	0.383424	1	Ashr	-0.00177438	0.0161681
~ group	highN.isox v highN	shortTerm	AT1G02850	1280.06	0.165684	0.55276	Ashr	0.0364523	0.0550333
~ group	lowN.isox v lowN	longTerm	AT1G02860	263.347	0.726204	0.979699	Ashr	-0.00330415	0.0379872
~ group	highN.isox v highN	longTerm	AT1G02860	263.347	5.80443e-07	5.90505e-06	Ashr	-0.689963	0.153986
~ group	lowN.isox v lowN	shortTerm	AT1G02860	276.124	0.155567	0.945677	Ashr	-0.0070146	0.0381655
~ group	highN.isox v highN	shortTerm	AT1G02860	276.124	0.430139	0.816803	Ashr	-0.0203629	0.0624198
~ group	lowN.isox v lowN	longTerm	AT1G02870	1155.91	0.717561	0.97777	Ashr	-0.00149265	0.0190869
~ group	highN.isox v highN	longTerm	AT1G02870	1155.91	0.695805	0.844608	Ashr	-0.017458	0.060043
~ group	lowN.isox v lowN	shortTerm	AT1G02870	1288.78	0.803468	1	Ashr	-0.000418769	0.0123382
~ group	highN.isox v highN	shortTerm	AT1G02870	1288.78	0.876685	0.977324	Ashr	-0.00335469	0.0432977
~ group	lowN.isox v lowN	longTerm	AT1G02880	1422.86	0.0157368	0.189776	Ashr	0.0571758	0.0785933
~ group	highN.isox v highN	longTerm	AT1G02880	1422.86	0.000276312	0.001732	Ashr	-0.195049	0.0677082
~ group	lowN.isox v lowN	shortTerm	AT1G02880	1524.97	0.107011	0.867598	Ashr	-0.00556567	0.0272194
~ group	highN.isox v highN	shortTerm	AT1G02880	1524.97	0.0222888	0.156484	Ashr	-0.0822307	0.0731025
~ group	lowN.isox v lowN	longTerm	AT1G02890	2052.58	0.616914	0.964665	Ashr	-0.00252416	0.023072
~ group	highN.isox v highN	longTerm	AT1G02890	2052.58	0.0587414	0.166979	Ashr	-0.104206	0.081479
~ group	lowN.isox v lowN	shortTerm	AT1G02890	2107.58	0.72453	1	Ashr	-0.00056494	0.0119472
~ group	highN.isox v highN	shortTerm	AT1G02890	2107.58	0.306674	0.726983	Ashr	-0.0245141	0.0493148
~ group	lowN.isox v lowN	longTerm	AT1G02900	1345.94	0.00394887	0.0676032	Ashr	0.169002	0.129531
~ group	highN.isox v highN	longTerm	AT1G02900	1345.94	0.832325	0.921089	Ashr	-0.00991453	0.0660952
~ group	lowN.isox v lowN	shortTerm	AT1G02900	1272.54	0.0320511	0.62228	Ashr	0.0173243	0.0521908
~ group	highN.isox v highN	shortTerm	AT1G02900	1272.54	4.96615e-06	0.000127149	Ashr	0.326265	0.0796475
~ group	lowN.isox v lowN	longTerm	AT1G02910	210.238	0.621168	0.964665	Ashr	-0.00434248	0.0364901
~ group	highN.isox v highN	longTerm	AT1G02910	210.238	0.00297466	0.0142277	Ashr	-0.29912	0.14925
~ group	lowN.isox v lowN	shortTerm	AT1G02910	227.451	0.825045	1	Ashr	0.000618455	0.0198895
~ group	highN.isox v highN	shortTerm	AT1G02910	227.451	0.473611	0.841505	Ashr	-0.0187123	0.0646137
~ group	lowN.isox v lowN	longTerm	AT1G02920	858.138	8.95034e-10	9.16548e-08	Ashr	1.3947	0.254112
~ group	highN.isox v highN	longTerm	AT1G02920	858.138	1.27701e-21	5.31019e-20	Ashr	2.27021	0.251951
~ group	lowN.isox v lowN	shortTerm	AT1G02920	793.435	0.971473	1	Ashr	0.000171452	0.0415493
~ group	highN.isox v highN	shortTerm	AT1G02920	793.435	2.00856e-11	1.2221e-09	Ashr	2.26371	0.368701
~ group	lowN.isox v lowN	longTerm	AT1G02930	1011.23	2.48649e-26	1.26156e-23	Ashr	2.63159	0.258087
~ group	highN.isox v highN	longTerm	AT1G02930	1011.23	4.45516e-39	4.64414e-37	Ashr	3.28265	0.255996
~ group	lowN.isox v lowN	shortTerm	AT1G02930	1238.64	0.0149714	0.448897	Ashr	0.0518825	0.200741
~ group	highN.isox v highN	shortTerm	AT1G02930	1238.64	6.22294e-18	7.89395e-16	Ashr	3.60295	0.442992
~ group	lowN.isox v lowN	longTerm	AT1G02940	0.425715	1	NA	Ashr	0	0.219758
~ group	highN.isox v highN	longTerm	AT1G02940	0.425715	0.273363	NA	Ashr	0.112276	0.610129
~ group	lowN.isox v lowN	shortTerm	AT1G02940	1.06302	0.677451	NA	Ashr	-0.00156447	0.0919462
~ group	highN.isox v highN	shortTerm	AT1G02940	1.06302	0.0202434	NA	Ashr	0.199856	0.699984
~ group	lowN.isox v lowN	longTerm	AT1G02950	298.999	0.784252	0.983796	Ashr	0.00216477	0.0322321
~ group	highN.isox v highN	longTerm	AT1G02950	298.999	6.27065e-08	7.2409e-07	Ashr	-0.686047	0.138836
~ group	lowN.isox v lowN	shortTerm	AT1G02950	348.212	0.616515	1	Ashr	0.00146212	0.0213244
~ group	highN.isox v highN	shortTerm	AT1G02950	348.212	0.065269	0.329087	Ashr	-0.0799703	0.113585
~ group	lowN.isox v lowN	longTerm	AT1G02952	0	NA	NA	Ashr	0	0.26294
~ group	highN.isox v highN	longTerm	AT1G02952	0	NA	NA	Ashr	0	0.728471
~ group	lowN.isox v lowN	shortTerm	AT1G02952	0.16841	0.818797	NA	Ashr	0.000510348	0.0992161
~ group	highN.isox v highN	shortTerm	AT1G02952	0.16841	0.832506	NA	Ashr	0.0055777	0.341854
~ group	lowN.isox v lowN	longTerm	AT1G02960	281.714	0.914237	0.998449	Ashr	-0.000743461	0.0282794
~ group	highN.isox v highN	longTerm	AT1G02960	281.714	0.395327	0.620567	Ashr	-0.0452269	0.0830795
~ group	lowN.isox v lowN	shortTerm	AT1G02960	297.125	0.561764	1	Ashr	-0.00141149	0.0181103
~ group	highN.isox v highN	shortTerm	AT1G02960	297.125	0.215555	0.628754	Ashr	0.035029	0.0676495
~ group	lowN.isox v lowN	longTerm	AT1G02965	0.82303	0.699805	NA	Ashr	-0.00681734	0.20861
~ group	highN.isox v highN	longTerm	AT1G02965	0.82303	0.859888	NA	Ashr	0.0185118	0.456027
~ group	lowN.isox v lowN	shortTerm	AT1G02965	0.835039	0.802844	NA	Ashr	0.00103511	0.0874004
~ group	highN.isox v highN	shortTerm	AT1G02965	0.835039	0.663161	NA	Ashr	-0.0161875	0.287649
~ group	lowN.isox v lowN	longTerm	AT1G02970	122.242	0.0269018	0.274477	Ashr	-0.103429	0.16312
~ group	highN.isox v highN	longTerm	AT1G02970	122.242	0.26515	0.486826	Ashr	-0.0745347	0.121948
~ group	lowN.isox v lowN	shortTerm	AT1G02970	124.928	0.20769	0.979351	Ashr	-0.00667981	0.0419173
~ group	highN.isox v highN	shortTerm	AT1G02970	124.928	0.999628	1	Ashr	-1.2038e-05	0.0657427
~ group	lowN.isox v lowN	longTerm	AT1G02980	22.683	0.0321492	0.306971	Ashr	0.114436	0.249274
~ group	highN.isox v highN	longTerm	AT1G02980	22.683	0.137305	0.313235	Ashr	-0.174008	0.278766
~ group	lowN.isox v lowN	shortTerm	AT1G02980	27.5015	0.549972	1	Ashr	0.00306286	0.0453719
~ group	highN.isox v highN	shortTerm	AT1G02980	27.5015	0.532927	0.870953	Ashr	0.0222147	0.116153
~ group	lowN.isox v lowN	longTerm	AT1G02990	557.078	0.880586	0.994138	Ashr	-0.000665498	0.0196424
~ group	highN.isox v highN	longTerm	AT1G02990	557.078	0.584768	0.771962	Ashr	0.0252098	0.0637724
~ group	lowN.isox v lowN	shortTerm	AT1G02990	580.955	0.341204	1	Ashr	-0.00253101	0.0208316
~ group	highN.isox v highN	shortTerm	AT1G02990	580.955	0.776891	0.956478	Ashr	0.00630035	0.0469635
~ group	lowN.isox v lowN	longTerm	AT1G03000	433.767	0.546162	0.952856	Ashr	0.00332718	0.0253506
~ group	highN.isox v highN	longTerm	AT1G03000	433.767	0.130579	0.302822	Ashr	-0.0790981	0.0768991
~ group	lowN.isox v lowN	shortTerm	AT1G03000	473.852	0.924238	1	Ashr	-0.000162405	0.0123709
~ group	highN.isox v highN	shortTerm	AT1G03000	473.852	0.951109	0.994542	Ashr	-0.00132775	0.043764
~ group	lowN.isox v lowN	longTerm	AT1G03010	44.3183	0.592008	0.960752	Ashr	0.00920446	0.0707465
~ group	highN.isox v highN	longTerm	AT1G03010	44.3183	0.0716827	0.194838	Ashr	0.202571	0.240444
~ group	lowN.isox v lowN	shortTerm	AT1G03010	46.8932	0.291881	0.995332	Ashr	0.00581349	0.0464552
~ group	highN.isox v highN	shortTerm	AT1G03010	46.8932	0.0930601	0.406451	Ashr	0.0914806	0.179485
~ group	lowN.isox v lowN	longTerm	AT1G03020	0.406803	0.531166	NA	Ashr	-0.0104097	0.22676
~ group	highN.isox v highN	longTerm	AT1G03020	0.406803	0.399068	NA	Ashr	-0.0843646	0.566717
~ group	lowN.isox v lowN	shortTerm	AT1G03020	0.743878	0.655104	NA	Ashr	0.00171902	0.0916101
~ group	highN.isox v highN	shortTerm	AT1G03020	0.743878	0.26753	NA	Ashr	0.0481078	0.337424
~ group	lowN.isox v lowN	longTerm	AT1G03030	415.873	0.379219	0.904247	Ashr	0.00565235	0.0305157
~ group	highN.isox v highN	longTerm	AT1G03030	415.873	0.20762	0.416133	Ashr	0.0622197	0.0704977
~ group	lowN.isox v lowN	shortTerm	AT1G03030	407.24	0.570853	1	Ashr	0.00133245	0.0175082
~ group	highN.isox v highN	shortTerm	AT1G03030	407.24	0.160103	0.544643	Ashr	0.0419364	0.071427
~ group	lowN.isox v lowN	longTerm	AT1G03040	1060.82	0.801464	0.987012	Ashr	0.000908698	0.0168566
~ group	highN.isox v highN	longTerm	AT1G03040	1060.82	0.0304905	0.100168	Ashr	-0.111564	0.0720238
~ group	lowN.isox v lowN	shortTerm	AT1G03040	1269.84	0.667747	1	Ashr	0.00055511	0.00990101
~ group	highN.isox v highN	shortTerm	AT1G03040	1269.84	0.294389	0.716722	Ashr	0.0239969	0.0426556
~ group	lowN.isox v lowN	longTerm	AT1G03050	1.15278	0.36664	NA	Ashr	0.0191074	0.213851
~ group	highN.isox v highN	longTerm	AT1G03050	1.15278	0.0733485	0.197998	Ashr	-0.28532	0.758944
~ group	lowN.isox v lowN	shortTerm	AT1G03050	1.00108	0.868936	NA	Ashr	-0.000732531	0.0837762
~ group	highN.isox v highN	shortTerm	AT1G03050	1.00108	0.667351	NA	Ashr	0.0162475	0.280725
~ group	lowN.isox v lowN	longTerm	AT1G03055	2.22667	0.446863	0.927841	Ashr	-0.0175407	0.171814
~ group	highN.isox v highN	longTerm	AT1G03055	2.22667	0.364315	0.592002	Ashr	-0.111949	0.441219
~ group	lowN.isox v lowN	shortTerm	AT1G03055	1.58552	0.862723	NA	Ashr	-0.000767025	0.0838586
~ group	highN.isox v highN	shortTerm	AT1G03055	1.58552	0.0813502	0.376727	Ashr	-0.102804	0.458109
~ group	lowN.isox v lowN	longTerm	AT1G03060	2183.82	0.527692	0.951605	Ashr	-0.00198354	0.0162881
~ group	highN.isox v highN	longTerm	AT1G03060	2183.82	0.103377	0.256023	Ashr	0.0702217	0.0553393
~ group	lowN.isox v lowN	shortTerm	AT1G03060	2288.51	0.0772044	0.809571	Ashr	-0.00826379	0.0350516
~ group	highN.isox v highN	shortTerm	AT1G03060	2288.51	0.63051	0.909731	Ashr	-0.010424	0.0416454
~ group	lowN.isox v lowN	longTerm	AT1G03070	110.878	0.658047	0.970037	Ashr	0.00577589	0.052003
~ group	highN.isox v highN	longTerm	AT1G03070	110.878	0.29167	0.517409	Ashr	0.0722789	0.127913
~ group	lowN.isox v lowN	shortTerm	AT1G03070	110.459	0.981017	1	Ashr	-7.85438e-05	0.0235959
~ group	highN.isox v highN	shortTerm	AT1G03070	110.459	0.995893	0.99898	Ashr	-0.000136109	0.0687255
~ group	lowN.isox v lowN	longTerm	AT1G03080	2718.68	0.931112	0.998449	Ashr	0.000342529	0.0178697
~ group	highN.isox v highN	longTerm	AT1G03080	2718.68	0.000480368	0.00285433	Ashr	0.239042	0.0890773
~ group	lowN.isox v lowN	shortTerm	AT1G03080	2752.4	0.0412645	0.684739	Ashr	-0.0148872	0.0491951
~ group	highN.isox v highN	shortTerm	AT1G03080	2752.4	0.409959	0.805	Ashr	0.0188799	0.0459407
~ group	lowN.isox v lowN	longTerm	AT1G03090	557.105	0.0528703	0.413025	Ashr	0.0410881	0.0835522
~ group	highN.isox v highN	longTerm	AT1G03090	557.105	0.485743	0.696503	Ashr	0.0335791	0.0690649
~ group	lowN.isox v lowN	shortTerm	AT1G03090	620.364	0.9303	1	Ashr	-0.000187608	0.0152615
~ group	highN.isox v highN	shortTerm	AT1G03090	620.364	0.0140992	0.111151	Ashr	0.135516	0.122633
~ group	lowN.isox v lowN	longTerm	AT1G03100	96.1533	0.575153	0.957031	Ashr	-0.00746937	0.0538205
~ group	highN.isox v highN	longTerm	AT1G03100	96.1533	0.924006	0.9695	Ashr	0.00567768	0.105193
~ group	lowN.isox v lowN	shortTerm	AT1G03100	103.082	0.995692	1	Ashr	1.80347e-05	0.0239186
~ group	highN.isox v highN	shortTerm	AT1G03100	103.082	0.437659	0.821147	Ashr	0.0225504	0.0780575
~ group	lowN.isox v lowN	longTerm	AT1G03103	0	NA	NA	Ashr	0	0.26294
~ group	highN.isox v highN	longTerm	AT1G03103	0	NA	NA	Ashr	0	0.728471
~ group	lowN.isox v lowN	shortTerm	AT1G03103	0	NA	NA	Ashr	0	0.103195
~ group	highN.isox v highN	shortTerm	AT1G03103	0	NA	NA	Ashr	0	0.381317
~ group	lowN.isox v lowN	longTerm	AT1G03106	7.19566	0.474981	0.936458	Ashr	0.0167937	0.139802
~ group	highN.isox v highN	longTerm	AT1G03106	7.19566	0.163807	0.354425	Ashr	0.191081	0.377339
~ group	lowN.isox v lowN	shortTerm	AT1G03106	8.7743	0.632604	1	Ashr	0.0026356	0.0605244
~ group	highN.isox v highN	shortTerm	AT1G03106	8.7743	0.663473	0.921589	Ashr	0.0171183	0.155864
~ group	lowN.isox v lowN	longTerm	AT1G03110	544.284	0.533299	0.952056	Ashr	-0.00295765	0.0225842
~ group	highN.isox v highN	longTerm	AT1G03110	544.284	0.31465	0.542581	Ashr	0.0470033	0.0644994
~ group	lowN.isox v lowN	shortTerm	AT1G03110	588.368	0.340829	1	Ashr	0.00235828	0.0195313
~ group	highN.isox v highN	shortTerm	AT1G03110	588.368	0.931505	0.991448	Ashr	-0.00187775	0.0450763
~ group	lowN.isox v lowN	longTerm	AT1G03120	4.38881	0.839366	0.990957	Ashr	-0.00439633	0.1406
~ group	highN.isox v highN	longTerm	AT1G03120	4.38881	0.759072	0.881023	Ashr	-0.0335564	0.317505
~ group	lowN.isox v lowN	shortTerm	AT1G03120	5.16853	0.564235	1	Ashr	0.00322903	0.0683543
~ group	highN.isox v highN	shortTerm	AT1G03120	5.16853	0.780273	0.958111	Ashr	-0.0111207	0.173816
~ group	lowN.isox v lowN	longTerm	AT1G03130	91.109	0.93051	0.998449	Ashr	0.00185561	0.110321
~ group	highN.isox v highN	longTerm	AT1G03130	91.109	0.511195	0.71754	Ashr	-0.067335	0.259285
~ group	lowN.isox v lowN	shortTerm	AT1G03130	106.393	0.0705807	0.795795	Ashr	-0.0180897	0.0884644
~ group	highN.isox v highN	shortTerm	AT1G03130	106.393	0.617343	0.903819	Ashr	-0.0162683	0.0985503
~ group	lowN.isox v lowN	longTerm	AT1G03140	1042.79	0.616264	0.964665	Ashr	0.00243953	0.0224173
~ group	highN.isox v highN	longTerm	AT1G03140	1042.79	0.00926253	0.0377987	Ashr	-0.162713	0.0908583
~ group	lowN.isox v lowN	shortTerm	AT1G03140	1148.23	0.788779	1	Ashr	-0.000504151	0.0136914
~ group	highN.isox v highN	shortTerm	AT1G03140	1148.23	0.651213	0.916985	Ashr	-0.0101392	0.0470847
~ group	lowN.isox v lowN	longTerm	AT1G03150	413.417	0.635118	0.965654	Ashr	-0.0030968	0.0283068
~ group	highN.isox v highN	longTerm	AT1G03150	413.417	0.028378	0.0945321	Ashr	-0.146242	0.104701
~ group	lowN.isox v lowN	shortTerm	AT1G03150	469.753	0.966031	1	Ashr	-8.58281e-05	0.014383
~ group	highN.isox v highN	shortTerm	AT1G03150	469.753	0.866646	0.974355	Ashr	-0.00375142	0.048099
~ group	lowN.isox v lowN	longTerm	AT1G03160	258.952	0.53715	0.952412	Ashr	-0.00466788	0.0329203
~ group	highN.isox v highN	longTerm	AT1G03160	258.952	0.394138	0.619297	Ashr	-0.0443553	0.0796622
~ group	lowN.isox v lowN	shortTerm	AT1G03160	290.957	0.544282	1	Ashr	-0.00161042	0.0197402
~ group	highN.isox v highN	shortTerm	AT1G03160	290.957	0.447734	0.827552	Ashr	0.0189184	0.0582314
~ group	lowN.isox v lowN	longTerm	AT1G03165	3.39115	0.259595	0.822413	Ashr	-0.0295412	0.188463
~ group	highN.isox v highN	longTerm	AT1G03165	3.39115	0.813374	0.910891	Ashr	-0.0256305	0.312698
~ group	lowN.isox v lowN	shortTerm	AT1G03165	2.74259	0.33253	1	Ashr	-0.00548145	0.0880626
~ group	highN.isox v highN	shortTerm	AT1G03165	2.74259	0.73307	0.943324	Ashr	0.0138354	0.219038
~ group	lowN.isox v lowN	longTerm	AT1G03170	5.54887	0.4077	0.913237	Ashr	-0.0200362	0.150138
~ group	highN.isox v highN	longTerm	AT1G03170	5.54887	0.932347	0.973631	Ashr	0.00873807	0.272884
~ group	lowN.isox v lowN	shortTerm	AT1G03170	7.04426	0.421137	1	Ashr	-0.0047634	0.0719846
~ group	highN.isox v highN	shortTerm	AT1G03170	7.04426	0.627473	0.90814	Ashr	0.019552	0.167298
~ group	lowN.isox v lowN	longTerm	AT1G03180	201.049	0.824522	0.988843	Ashr	-0.00211034	0.037747
~ group	highN.isox v highN	longTerm	AT1G03180	201.049	0.324634	0.552775	Ashr	-0.0585199	0.100681
~ group	lowN.isox v lowN	shortTerm	AT1G03180	218.771	0.797171	1	Ashr	0.000680572	0.0188749
~ group	highN.isox v highN	shortTerm	AT1G03180	218.771	0.728162	0.942658	Ashr	-0.00828989	0.0558053
~ group	lowN.isox v lowN	longTerm	AT1G03190	383.089	0.553068	0.952856	Ashr	-0.00429378	0.0315865
~ group	highN.isox v highN	longTerm	AT1G03190	383.089	0.526667	0.730301	Ashr	-0.0319315	0.0758116
~ group	lowN.isox v lowN	shortTerm	AT1G03190	444.812	0.728075	1	Ashr	0.000643738	0.0136149
~ group	highN.isox v highN	shortTerm	AT1G03190	444.812	0.0178336	0.13294	Ashr	-0.109737	0.101543
~ group	lowN.isox v lowN	longTerm	AT1G03200	35.6885	0.580933	0.958634	Ashr	-0.0100748	0.076609
~ group	highN.isox v highN	longTerm	AT1G03200	35.6885	0.35989	0.587999	Ashr	-0.0740413	0.170787
~ group	lowN.isox v lowN	shortTerm	AT1G03200	36.7691	0.377062	1	Ashr	0.00483803	0.0484273
~ group	highN.isox v highN	shortTerm	AT1G03200	36.7691	0.318293	0.738433	Ashr	-0.0394044	0.131532
~ group	lowN.isox v lowN	longTerm	AT1G03210	619.808	0.208742	0.772049	Ashr	0.0128379	0.0471367
~ group	highN.isox v highN	longTerm	AT1G03210	619.808	0.657833	0.821716	Ashr	-0.0213438	0.0697117
~ group	lowN.isox v lowN	shortTerm	AT1G03210	607.401	0.383502	1	Ashr	0.00198054	0.0178568
~ group	highN.isox v highN	shortTerm	AT1G03210	607.401	0.653246	0.918031	Ashr	0.0100038	0.0460582
~ group	lowN.isox v lowN	longTerm	AT1G03220	16462.8	0.533133	0.952056	Ashr	0.00957356	0.0626094
~ group	highN.isox v highN	longTerm	AT1G03220	16462.8	0.0408564	0.126178	Ashr	-0.21791	0.207119
~ group	lowN.isox v lowN	shortTerm	AT1G03220	18421.3	0.937505	1	Ashr	-0.000265917	0.0243583
~ group	highN.isox v highN	shortTerm	AT1G03220	18421.3	0.0608259	0.316216	Ashr	-0.0957751	0.143451
~ group	lowN.isox v lowN	longTerm	AT1G03230	3631.59	0.158467	0.703665	Ashr	0.0205135	0.0637182
~ group	highN.isox v highN	longTerm	AT1G03230	3631.59	0.000260768	0.00164603	Ashr	0.364734	0.126884
~ group	lowN.isox v lowN	shortTerm	AT1G03230	3533.88	0.274779	0.995332	Ashr	0.00307346	0.0223216
~ group	highN.isox v highN	shortTerm	AT1G03230	3533.88	0.000168096	0.00283666	Ashr	0.303764	0.106674
~ group	lowN.isox v lowN	longTerm	AT1G03240	4.90362	0.85877	0.992526	Ashr	0.00386172	0.123787
~ group	highN.isox v highN	longTerm	AT1G03240	4.90362	0.316182	0.544097	Ashr	0.12406	0.359872
~ group	lowN.isox v lowN	shortTerm	AT1G03240	5.15698	0.844976	1	Ashr	0.00104166	0.065379
~ group	highN.isox v highN	shortTerm	AT1G03240	5.15698	0.293904	0.716532	Ashr	-0.0500313	0.22448
~ group	lowN.isox v lowN	longTerm	AT1G03250	401.134	0.570933	0.955904	Ashr	-0.00335411	0.0266334
~ group	highN.isox v highN	longTerm	AT1G03250	401.134	0.865421	0.937846	Ashr	0.0080069	0.0673215
~ group	lowN.isox v lowN	shortTerm	AT1G03250	418.915	0.0813016	0.818396	Ashr	0.0103729	0.0438398
~ group	highN.isox v highN	shortTerm	AT1G03250	418.915	0.551006	0.877871	Ashr	0.0138786	0.0509582
~ group	lowN.isox v lowN	longTerm	AT1G03260	251.648	0.247687	0.812794	Ashr	-0.0122936	0.0481406
~ group	highN.isox v highN	longTerm	AT1G03260	251.648	0.454944	0.672097	Ashr	-0.0380656	0.0768829
~ group	lowN.isox v lowN	shortTerm	AT1G03260	281.501	0.991962	1	Ashr	-2.20827e-05	0.0155538
~ group	highN.isox v highN	shortTerm	AT1G03260	281.501	0.169169	0.559039	Ashr	-0.0410115	0.0719836
~ group	lowN.isox v lowN	longTerm	AT1G03270	91.238	0.904424	0.997449	Ashr	-0.00142388	0.0461201
~ group	highN.isox v highN	longTerm	AT1G03270	91.238	0.935254	0.974705	Ashr	-0.00477126	0.10273
~ group	lowN.isox v lowN	shortTerm	AT1G03270	97.777	0.938279	1	Ashr	0.00028431	0.0268276
~ group	highN.isox v highN	shortTerm	AT1G03270	97.777	0.945597	0.993955	Ashr	-0.00186612	0.0729517
~ group	lowN.isox v lowN	longTerm	AT1G03280	737.265	0.15658	0.699903	Ashr	-0.0136096	0.0454723
~ group	highN.isox v highN	longTerm	AT1G03280	737.265	0.66321	0.825472	Ashr	-0.0198838	0.0626408
~ group	lowN.isox v lowN	shortTerm	AT1G03280	819.088	0.560216	1	Ashr	-0.0010495	0.0137709
~ group	highN.isox v highN	shortTerm	AT1G03280	819.088	0.897825	0.981773	Ashr	-0.00276235	0.0425908
~ group	lowN.isox v lowN	longTerm	AT1G03290	556.071	0.627382	0.964665	Ashr	0.00233402	0.0221217
~ group	highN.isox v highN	longTerm	AT1G03290	556.071	0.426659	0.648957	Ashr	-0.0371507	0.0649256
~ group	lowN.isox v lowN	shortTerm	AT1G03290	583.759	0.711925	1	Ashr	0.000746949	0.014805
~ group	highN.isox v highN	shortTerm	AT1G03290	583.759	0.466488	0.837392	Ashr	-0.017181	0.0513478
~ group	lowN.isox v lowN	longTerm	AT1G03300	45.5061	0.787886	0.984542	Ashr	-0.00426847	0.0635133
~ group	highN.isox v highN	longTerm	AT1G03300	45.5061	0.260783	0.481629	Ashr	-0.0919956	0.169769
~ group	lowN.isox v lowN	shortTerm	AT1G03300	56.5261	0.929632	1	Ashr	0.000363935	0.0314869
~ group	highN.isox v highN	shortTerm	AT1G03300	56.5261	0.821153	0.965101	Ashr	0.00676722	0.0855521
~ group	lowN.isox v lowN	longTerm	AT1G03310	185.984	0.222105	0.788295	Ashr	-0.0169354	0.0605499
~ group	highN.isox v highN	longTerm	AT1G03310	185.984	0.74447	0.873218	Ashr	0.0170014	0.0819528
~ group	lowN.isox v lowN	shortTerm	AT1G03310	218.77	0.870026	1	Ashr	0.000423384	0.0183337
~ group	highN.isox v highN	shortTerm	AT1G03310	218.77	0.754747	0.948767	Ashr	-0.0073621	0.0544854
~ group	lowN.isox v lowN	longTerm	AT1G03320	0.246978	0.672148	NA	Ashr	-0.00548998	0.239159
~ group	highN.isox v highN	longTerm	AT1G03320	0.246978	0.835691	NA	Ashr	-0.0156727	0.57542
~ group	lowN.isox v lowN	shortTerm	AT1G03320	0.917026	0.442273	NA	Ashr	0.00314892	0.094583
~ group	highN.isox v highN	shortTerm	AT1G03320	0.917026	0.803136	NA	Ashr	-0.00952448	0.262603
~ group	lowN.isox v lowN	longTerm	AT1G03325	0	NA	NA	Ashr	0	0.26294
~ group	highN.isox v highN	longTerm	AT1G03325	0	NA	NA	Ashr	0	0.728471
~ group	lowN.isox v lowN	shortTerm	AT1G03325	0	NA	NA	Ashr	0	0.103195
~ group	highN.isox v highN	shortTerm	AT1G03325	0	NA	NA	Ashr	0	0.381317
~ group	lowN.isox v lowN	longTerm	AT1G03330	668.1	0.626561	0.964665	Ashr	0.00312193	0.0279795
~ group	highN.isox v highN	longTerm	AT1G03330	668.1	0.601797	0.782991	Ashr	0.0256144	0.072157
~ group	lowN.isox v lowN	shortTerm	AT1G03330	730.133	0.484954	1	Ashr	-0.00142673	0.0157488
~ group	highN.isox v highN	shortTerm	AT1G03330	730.133	0.859938	0.973226	Ashr	0.00384595	0.0444908
~ group	lowN.isox v lowN	longTerm	AT1G03340	53.7222	0.498969	0.943422	Ashr	-0.0120342	0.0742696
~ group	highN.isox v highN	longTerm	AT1G03340	53.7222	0.642569	0.811771	Ashr	0.0309502	0.127244
~ group	lowN.isox v lowN	shortTerm	AT1G03340	54.9713	0.792711	1	Ashr	-0.00113538	0.0338742
~ group	highN.isox v highN	shortTerm	AT1G03340	54.9713	0.759297	0.949323	Ashr	0.00933437	0.0880908
~ group	lowN.isox v lowN	longTerm	AT1G03350	1085	0.820388	0.988603	Ashr	-0.000708858	0.0149455
~ group	highN.isox v highN	longTerm	AT1G03350	1085	0.64413	0.812857	Ashr	-0.0194955	0.0541172
~ group	lowN.isox v lowN	shortTerm	AT1G03350	1106.5	0.319281	1	Ashr	-0.00244652	0.0195142
~ group	highN.isox v highN	shortTerm	AT1G03350	1106.5	0.281612	0.704401	Ashr	-0.0268085	0.0535243
~ group	lowN.isox v lowN	longTerm	AT1G03360	281.777	0.358496	0.894042	Ashr	-0.00952752	0.0454688
~ group	highN.isox v highN	longTerm	AT1G03360	281.777	0.58113	0.769748	Ashr	0.0291492	0.0833337
~ group	lowN.isox v lowN	shortTerm	AT1G03360	337.344	0.752762	1	Ashr	-0.000835826	0.0190094
~ group	highN.isox v highN	shortTerm	AT1G03360	337.344	0.768549	0.953686	Ashr	0.00700396	0.055758
~ group	lowN.isox v lowN	longTerm	AT1G03365	335.625	0.637911	0.965654	Ashr	0.00396462	0.0350488
~ group	highN.isox v highN	longTerm	AT1G03365	335.625	0.274906	0.498517	Ashr	0.062648	0.0937133
~ group	lowN.isox v lowN	shortTerm	AT1G03365	338.629	0.858919	1	Ashr	0.000404595	0.016214
~ group	highN.isox v highN	shortTerm	AT1G03365	338.629	0.854874	0.97153	Ashr	0.00417596	0.0509457
~ group	lowN.isox v lowN	longTerm	AT1G03370	891.428	0.584637	0.958912	Ashr	0.00268064	0.0227772
~ group	highN.isox v highN	longTerm	AT1G03370	891.428	0.753478	0.878058	Ashr	-0.0143093	0.0625024
~ group	lowN.isox v lowN	shortTerm	AT1G03370	899.807	0.336534	1	Ashr	-0.00231071	0.0190467
~ group	highN.isox v highN	shortTerm	AT1G03370	899.807	0.674291	0.92556	Ashr	-0.00929991	0.0453678
~ group	lowN.isox v lowN	longTerm	AT1G03380	1603.5	0.68086	0.973275	Ashr	-0.00130622	0.015629
~ group	highN.isox v highN	longTerm	AT1G03380	1603.5	0.000778623	0.00437382	Ashr	-0.190259	0.0739193
~ group	lowN.isox v lowN	shortTerm	AT1G03380	1727.46	0.0978444	0.847776	Ashr	-0.00770762	0.0353974
~ group	highN.isox v highN	shortTerm	AT1G03380	1727.46	0.277687	0.700525	Ashr	-0.026996	0.0532102
~ group	lowN.isox v lowN	longTerm	AT1G03390	0	NA	NA	Ashr	0	0.26294
~ group	highN.isox v highN	longTerm	AT1G03390	0	NA	NA	Ashr	0	0.728471
~ group	lowN.isox v lowN	shortTerm	AT1G03390	0	NA	NA	Ashr	0	0.103195
~ group	highN.isox v highN	shortTerm	AT1G03390	0	NA	NA	Ashr	0	0.381317
~ group	lowN.isox v lowN	longTerm	AT1G03395	1.68113	0.697452	0.97573	Ashr	0.0081447	0.171311
~ group	highN.isox v highN	longTerm	AT1G03395	1.68113	0.952582	0.981286	Ashr	0.00651256	0.400066
~ group	lowN.isox v lowN	shortTerm	AT1G03395	1.33332	0.773299	NA	Ashr	-0.00130621	0.0835856
~ group	highN.isox v highN	shortTerm	AT1G03395	1.33332	0.432141	0.817221	Ashr	-0.0316839	0.299455
~ group	lowN.isox v lowN	longTerm	AT1G03400	13.1174	0.0546906	0.42115	Ashr	0.0848583	0.240383
~ group	highN.isox v highN	longTerm	AT1G03400	13.1174	0.167449	0.359549	Ashr	0.169523	0.30932
~ group	lowN.isox v lowN	shortTerm	AT1G03400	13.1405	0.350287	1	Ashr	0.00568399	0.0622084
~ group	highN.isox v highN	shortTerm	AT1G03400	13.1405	0.00620158	0.0586183	Ashr	0.45523	0.575677
~ group	lowN.isox v lowN	longTerm	AT1G03410	110.157	0.0977201	0.562654	Ashr	-0.041978	0.103548
~ group	highN.isox v highN	longTerm	AT1G03410	110.157	0.487283	0.697954	Ashr	-0.0414805	0.103828
~ group	lowN.isox v lowN	shortTerm	AT1G03410	125.645	0.886586	1	Ashr	-0.000495705	0.025103
~ group	highN.isox v highN	shortTerm	AT1G03410	125.645	0.277944	0.700777	Ashr	-0.0358461	0.0927901
~ group	lowN.isox v lowN	longTerm	AT1G03430	223.366	0.106269	0.588086	Ashr	0.0324393	0.0836183
~ group	highN.isox v highN	longTerm	AT1G03430	223.366	0.289495	0.515111	Ashr	0.0610757	0.0948158
~ group	lowN.isox v lowN	shortTerm	AT1G03430	244.057	0.387608	1	Ashr	0.00263392	0.0233377
~ group	highN.isox v highN	shortTerm	AT1G03430	244.057	0.00200298	0.0234005	Ashr	0.2637	0.150993
~ group	lowN.isox v lowN	longTerm	AT1G03440	98.862	0.000158618	0.00489763	Ashr	0.519175	0.213804
~ group	highN.isox v highN	longTerm	AT1G03440	98.862	0.190377	0.392567	Ashr	0.0969755	0.140602
~ group	lowN.isox v lowN	shortTerm	AT1G03440	114.44	0.176671	0.96368	Ashr	0.00788817	0.0465468
~ group	highN.isox v highN	shortTerm	AT1G03440	114.44	0.59884	0.897102	Ashr	0.0149205	0.0765898
~ group	lowN.isox v lowN	longTerm	AT1G03445	7.9554	0.179892	0.737837	Ashr	-0.0397827	0.168659
~ group	highN.isox v highN	longTerm	AT1G03445	7.9554	0.0931812	0.236859	Ashr	-0.278595	0.495178
~ group	lowN.isox v lowN	shortTerm	AT1G03445	5.88844	0.187233	0.967919	Ashr	-0.00953779	0.0907201
~ group	highN.isox v highN	shortTerm	AT1G03445	5.88844	0.186047	0.587259	Ashr	-0.0710118	0.26319
~ group	lowN.isox v lowN	longTerm	AT1G03457	504.989	0.0427633	0.36624	Ashr	0.0484049	0.0903555
~ group	highN.isox v highN	longTerm	AT1G03457	504.989	0.289884	0.515537	Ashr	0.0539032	0.0754783
~ group	lowN.isox v lowN	shortTerm	AT1G03457	511.331	0.178328	0.96368	Ashr	-0.005623	0.0325498
~ group	highN.isox v highN	shortTerm	AT1G03457	511.331	0.415248	0.807633	Ashr	-0.0204503	0.0585359
~ group	lowN.isox v lowN	longTerm	AT1G03470	68.9711	0.734104	0.980559	Ashr	-0.00498602	0.0582767
~ group	highN.isox v highN	longTerm	AT1G03470	68.9711	0.0507072	0.149348	Ashr	-0.207668	0.211853
~ group	lowN.isox v lowN	shortTerm	AT1G03470	78.825	0.734564	1	Ashr	0.00134183	0.0297352
~ group	highN.isox v highN	shortTerm	AT1G03470	78.825	0.627619	0.908244	Ashr	-0.0141481	0.0806888
~ group	lowN.isox v lowN	longTerm	AT1G03475	510.458	0.353009	0.890903	Ashr	-0.00693999	0.0347922
~ group	highN.isox v highN	longTerm	AT1G03475	510.458	0.659099	0.822675	Ashr	-0.0210618	0.0684199
~ group	lowN.isox v lowN	shortTerm	AT1G03475	567.726	0.126888	0.900972	Ashr	0.0064998	0.0329741
~ group	highN.isox v highN	shortTerm	AT1G03475	567.726	0.992711	0.998076	Ashr	-0.000199462	0.0450664
~ group	lowN.isox v lowN	longTerm	AT1G03490	0	NA	NA	Ashr	0	0.26294
~ group	highN.isox v highN	longTerm	AT1G03490	0	NA	NA	Ashr	0	0.728471
~ group	lowN.isox v lowN	shortTerm	AT1G03490	0	NA	NA	Ashr	0	0.103195
~ group	highN.isox v highN	shortTerm	AT1G03490	0	NA	NA	Ashr	0	0.381317
~ group	lowN.isox v lowN	longTerm	AT1G03495	0.916161	0.448378	NA	Ashr	0.0150161	0.211867
~ group	highN.isox v highN	longTerm	AT1G03495	0.916161	0.783863	0.893164	Ashr	0.0295353	0.440329
~ group	lowN.isox v lowN	shortTerm	AT1G03495	0.655516	0.699828	NA	Ashr	-0.00138034	0.0929482
~ group	highN.isox v highN	shortTerm	AT1G03495	0.655516	0.251878	NA	Ashr	0.0488747	0.34974
~ group	lowN.isox v lowN	longTerm	AT1G03502	0	NA	NA	Ashr	0	0.26294
~ group	highN.isox v highN	longTerm	AT1G03502	0	NA	NA	Ashr	0	0.728471
~ group	lowN.isox v lowN	shortTerm	AT1G03502	0.167075	1	NA	Ashr	0	0.0990224
~ group	highN.isox v highN	shortTerm	AT1G03502	0.167075	0.99463	NA	Ashr	-0.000177017	0.340486
~ group	lowN.isox v lowN	longTerm	AT1G03506	0.081675	1	NA	Ashr	0	0.236302
~ group	highN.isox v highN	longTerm	AT1G03506	0.081675	0.837449	NA	Ashr	-0.0153978	0.576558
~ group	lowN.isox v lowN	shortTerm	AT1G03506	0.326548	0.767857	NA	Ashr	-0.000874257	0.0961137
~ group	highN.isox v highN	shortTerm	AT1G03506	0.326548	0.779865	NA	Ashr	0.00902877	0.315653
~ group	lowN.isox v lowN	longTerm	AT1G03510	27.7732	0.23016	0.79567	Ashr	0.0307235	0.119488
~ group	highN.isox v highN	longTerm	AT1G03510	27.7732	0.412336	0.63487	Ashr	0.0697667	0.187306
~ group	lowN.isox v lowN	shortTerm	AT1G03510	32.595	0.8556	1	Ashr	-0.000843483	0.0385332
~ group	highN.isox v highN	shortTerm	AT1G03510	32.595	0.573178	0.886004	Ashr	0.0195653	0.111164
~ group	lowN.isox v lowN	longTerm	AT1G03515	0.0822905	1	NA	Ashr	0	0.236302
~ group	highN.isox v highN	longTerm	AT1G03515	0.0822905	0.817099	NA	Ashr	0.0173697	0.577133
~ group	lowN.isox v lowN	shortTerm	AT1G03515	0	NA	NA	Ashr	0	0.103195
~ group	highN.isox v highN	shortTerm	AT1G03515	0	NA	NA	Ashr	0	0.381317
~ group	lowN.isox v lowN	longTerm	AT1G03520	256.407	0.322972	0.873308	Ashr	-0.00981288	0.0443574
~ group	highN.isox v highN	longTerm	AT1G03520	256.407	0.962872	0.984566	Ashr	0.00232075	0.0751952
~ group	lowN.isox v lowN	shortTerm	AT1G03520	262.369	0.821965	1	Ashr	-0.000557371	0.0176392
~ group	highN.isox v highN	shortTerm	AT1G03520	262.369	0.614154	0.902534	Ashr	-0.0121577	0.0563122
~ group	lowN.isox v lowN	longTerm	AT1G03530	842.215	0.498399	0.943411	Ashr	-0.00363543	0.0252414
~ group	highN.isox v highN	longTerm	AT1G03530	842.215	0.38451	0.610939	Ashr	0.0410834	0.0661022
~ group	lowN.isox v lowN	shortTerm	AT1G03530	942.262	0.732703	1	Ashr	0.000694455	0.0148237
~ group	highN.isox v highN	shortTerm	AT1G03530	942.262	0.854684	0.971473	Ashr	0.00406474	0.0471328
~ group	lowN.isox v lowN	longTerm	AT1G03540	40.0449	0.44299	0.927027	Ashr	0.0147872	0.0823044
~ group	highN.isox v highN	longTerm	AT1G03540	40.0449	0.617304	0.794612	Ashr	-0.0355284	0.141684
~ group	lowN.isox v lowN	shortTerm	AT1G03540	49.5393	0.565472	1	Ashr	-0.00258479	0.0357205
~ group	highN.isox v highN	shortTerm	AT1G03540	49.5393	0.57987	0.888026	Ashr	-0.0174374	0.092173
~ group	lowN.isox v lowN	longTerm	AT1G03545	62.3358	0.236214	0.801562	Ashr	-0.0250118	0.0904474
~ group	highN.isox v highN	longTerm	AT1G03545	62.3358	0.368036	0.595499	Ashr	-0.0640306	0.138247
~ group	lowN.isox v lowN	shortTerm	AT1G03545	64.5377	0.756232	1	Ashr	-0.00126886	0.0311003
~ group	highN.isox v highN	shortTerm	AT1G03545	64.5377	0.816195	0.964098	Ashr	0.00682916	0.0826788
~ group	lowN.isox v lowN	longTerm	AT1G03550	470.168	0.714421	0.97724	Ashr	0.00205632	0.0245353
~ group	highN.isox v highN	longTerm	AT1G03550	470.168	4.39594e-12	8.28695e-11	Ashr	0.657526	0.100339
~ group	lowN.isox v lowN	shortTerm	AT1G03550	451.231	0.803314	1	Ashr	-0.000479044	0.0139418
~ group	highN.isox v highN	shortTerm	AT1G03550	451.231	0.00346823	0.0368021	Ashr	0.195542	0.124913
~ group	lowN.isox v lowN	longTerm	AT1G03560	235.918	0.583101	0.958634	Ashr	-0.00427763	0.0332911
~ group	highN.isox v highN	longTerm	AT1G03560	235.918	0.367362	0.594998	Ashr	0.0480315	0.0830183
~ group	lowN.isox v lowN	shortTerm	AT1G03560	245.371	0.271909	0.995332	Ashr	-0.00396582	0.0280766
~ group	highN.isox v highN	shortTerm	AT1G03560	245.371	0.896024	0.981363	Ashr	0.00301065	0.0521992
~ group	lowN.isox v lowN	longTerm	AT1G03570	0	NA	NA	Ashr	0	0.26294
~ group	highN.isox v highN	longTerm	AT1G03570	0	NA	NA	Ashr	0	0.728471
~ group	lowN.isox v lowN	shortTerm	AT1G03570	0	NA	NA	Ashr	0	0.103195
~ group	highN.isox v highN	shortTerm	AT1G03570	0	NA	NA	Ashr	0	0.381317
~ group	lowN.isox v lowN	longTerm	AT1G03590	501.441	0.212856	0.77809	Ashr	0.0113928	0.0430724
~ group	highN.isox v highN	longTerm	AT1G03590	501.441	5.83853e-11	9.68661e-10	Ashr	0.567975	0.0922603
~ group	lowN.isox v lowN	shortTerm	AT1G03590	518.173	0.226103	0.986137	Ashr	-0.00355099	0.0234366
~ group	highN.isox v highN	shortTerm	AT1G03590	518.173	0.00105002	0.0136295	Ashr	0.226327	0.11075
~ group	lowN.isox v lowN	longTerm	AT1G03600	46.3504	0.885857	0.994728	Ashr	-0.00248649	0.0710518
~ group	highN.isox v highN	longTerm	AT1G03600	46.3504	8.72893e-06	7.43278e-05	Ashr	-1.19263	0.310025
~ group	lowN.isox v lowN	shortTerm	AT1G03600	62.1698	0.842623	1	Ashr	0.000820787	0.0316296
~ group	highN.isox v highN	shortTerm	AT1G03600	62.1698	0.353158	0.766764	Ashr	-0.0320661	0.103456
~ group	lowN.isox v lowN	longTerm	AT1G03610	223.936	0.479551	0.936587	Ashr	-0.00716175	0.0428765
~ group	highN.isox v highN	longTerm	AT1G03610	223.936	0.340989	0.569246	Ashr	0.0546747	0.0949642
~ group	lowN.isox v lowN	shortTerm	AT1G03610	229.757	0.978805	1	Ashr	7.20292e-05	0.019127
~ group	highN.isox v highN	shortTerm	AT1G03610	229.757	0.75309	0.948422	Ashr	0.00767034	0.0585949
~ group	lowN.isox v lowN	longTerm	AT1G03620	29.4545	0.279847	0.839534	Ashr	0.025504	0.107296
~ group	highN.isox v highN	longTerm	AT1G03620	29.4545	0.0104575	0.0417148	Ashr	0.509525	0.3951
~ group	lowN.isox v lowN	shortTerm	AT1G03620	28.8234	0.110257	0.874468	Ashr	0.0135373	0.0792056
~ group	highN.isox v highN	shortTerm	AT1G03620	28.8234	0.927127	0.990415	Ashr	-0.00309862	0.109621
~ group	lowN.isox v lowN	longTerm	AT1G03630	14.3641	0.539056	0.952615	Ashr	0.0140837	0.129847
~ group	highN.isox v highN	longTerm	AT1G03630	14.3641	0.57896	0.768167	Ashr	-0.0579551	0.271853
~ group	lowN.isox v lowN	shortTerm	AT1G03630	19.6396	0.618896	1	Ashr	-0.00258439	0.0480109
~ group	highN.isox v highN	shortTerm	AT1G03630	19.6396	0.3057	0.72632	Ashr	-0.0441014	0.158272
~ group	lowN.isox v lowN	longTerm	AT1G03640	0	NA	NA	Ashr	0	0.26294
~ group	highN.isox v highN	longTerm	AT1G03640	0	NA	NA	Ashr	0	0.728471
~ group	lowN.isox v lowN	shortTerm	AT1G03640	0	NA	NA	Ashr	0	0.103195
~ group	highN.isox v highN	shortTerm	AT1G03640	0	NA	NA	Ashr	0	0.381317
~ group	lowN.isox v lowN	longTerm	AT1G03650	50.0849	0.0323115	0.307469	Ashr	0.106767	0.19839
~ group	highN.isox v highN	longTerm	AT1G03650	50.0849	0.350072	0.578612	Ashr	-0.0718701	0.156939
~ group	lowN.isox v lowN	shortTerm	AT1G03650	56.8007	0.631708	1	Ashr	0.00206826	0.0336385
~ group	highN.isox v highN	shortTerm	AT1G03650	56.8007	0.105255	0.436871	Ashr	0.0782168	0.148547
~ group	lowN.isox v lowN	longTerm	AT1G03660	31.083	0.64875	0.968328	Ashr	-0.00864549	0.0812963
~ group	highN.isox v highN	longTerm	AT1G03660	31.083	0.0017988	0.00920325	Ashr	-0.819892	0.433361
~ group	lowN.isox v lowN	shortTerm	AT1G03660	27.0286	0.599724	1	Ashr	-0.00269699	0.0464293
~ group	highN.isox v highN	shortTerm	AT1G03660	27.0286	0.0231639	0.161155	Ashr	-0.227306	0.36282
~ group	lowN.isox v lowN	longTerm	AT1G03670	0.165829	0.992702	NA	Ashr	0.000115884	0.236303
~ group	highN.isox v highN	longTerm	AT1G03670	0.165829	1	NA	Ashr	0	0.574442
~ group	lowN.isox v lowN	shortTerm	AT1G03670	0	NA	NA	Ashr	0	0.103195
~ group	highN.isox v highN	shortTerm	AT1G03670	0	NA	NA	Ashr	0	0.381317
~ group	lowN.isox v lowN	longTerm	AT1G03680	227.446	0.937418	0.998449	Ashr	-0.000694434	0.0350317
~ group	highN.isox v highN	longTerm	AT1G03680	227.446	0.0184454	0.0669209	Ashr	-0.210263	0.14986
~ group	lowN.isox v lowN	shortTerm	AT1G03680	265.373	0.707424	1	Ashr	-0.000948953	0.0182559
~ group	highN.isox v highN	shortTerm	AT1G03680	265.373	0.977883	0.996789	Ashr	-0.000641557	0.0528653
~ group	lowN.isox v lowN	longTerm	AT1G03687	331.289	0.798463	0.98668	Ashr	-0.00161355	0.0265969
~ group	highN.isox v highN	longTerm	AT1G03687	331.289	0.403642	0.627024	Ashr	0.0425345	0.0764781
~ group	lowN.isox v lowN	shortTerm	AT1G03687	368.775	0.961938	1	Ashr	0.000100837	0.0150332
~ group	highN.isox v highN	shortTerm	AT1G03687	368.775	0.996034	0.99899	Ashr	-0.000111277	0.0486088
~ group	lowN.isox v lowN	longTerm	AT1G03700	58.2055	0.566906	0.955263	Ashr	0.00873414	0.0618629
~ group	highN.isox v highN	longTerm	AT1G03700	58.2055	1.16436e-07	1.29223e-06	Ashr	-1.28346	0.264149
~ group	lowN.isox v lowN	shortTerm	AT1G03700	69.2357	0.273126	0.995332	Ashr	0.00563569	0.0413013
~ group	highN.isox v highN	shortTerm	AT1G03700	69.2357	1.47131e-05	0.000335873	Ashr	-0.840831	0.247195
~ group	lowN.isox v lowN	longTerm	AT1G03710	5.43108	0.69102	0.97573	Ashr	0.00880726	0.138737
~ group	highN.isox v highN	longTerm	AT1G03710	5.43108	0.0186995	0.0676529	Ashr	0.582789	0.670758
~ group	lowN.isox v lowN	shortTerm	AT1G03710	4.22296	0.170891	0.958	Ashr	0.00940894	0.100736
~ group	highN.isox v highN	shortTerm	AT1G03710	4.22296	0.0432904	0.252729	Ashr	0.171936	0.44591
~ group	lowN.isox v lowN	longTerm	AT1G03720	0	NA	NA	Ashr	0	0.26294
~ group	highN.isox v highN	longTerm	AT1G03720	0	NA	NA	Ashr	0	0.728471
~ group	lowN.isox v lowN	shortTerm	AT1G03720	0.0841957	1	NA	Ashr	0	0.0990224
~ group	highN.isox v highN	shortTerm	AT1G03720	0.0841957	0.832506	NA	Ashr	0.0055777	0.341854
~ group	lowN.isox v lowN	longTerm	AT1G03730	96.1812	0.492206	0.941394	Ashr	0.00993332	0.0592336
~ group	highN.isox v highN	longTerm	AT1G03730	96.1812	0.449529	0.667249	Ashr	0.0487056	0.118097
~ group	lowN.isox v lowN	shortTerm	AT1G03730	88.6535	0.472234	1	Ashr	0.00304722	0.0327212
~ group	highN.isox v highN	shortTerm	AT1G03730	88.6535	0.161279	0.546475	Ashr	0.0566939	0.120156
~ group	lowN.isox v lowN	longTerm	AT1G03740	1339.13	0.792212	0.985208	Ashr	0.000991097	0.0174391
~ group	highN.isox v highN	longTerm	AT1G03740	1339.13	0.000341106	0.0020905	Ashr	-0.239509	0.0858071
~ group	lowN.isox v lowN	shortTerm	AT1G03740	1280.98	0.0882508	0.82874	Ashr	-0.00841916	0.0371206
~ group	highN.isox v highN	shortTerm	AT1G03740	1280.98	0.664024	0.921746	Ashr	0.00959428	0.0449767
~ group	lowN.isox v lowN	longTerm	AT1G03743	0	NA	NA	Ashr	0	0.26294
~ group	highN.isox v highN	longTerm	AT1G03743	0	NA	NA	Ashr	0	0.728471
~ group	lowN.isox v lowN	shortTerm	AT1G03743	0	NA	NA	Ashr	0	0.103195
~ group	highN.isox v highN	shortTerm	AT1G03743	0	NA	NA	Ashr	0	0.381317
~ group	lowN.isox v lowN	longTerm	AT1G03746	0	NA	NA	Ashr	0	0.26294
~ group	highN.isox v highN	longTerm	AT1G03746	0	NA	NA	Ashr	0	0.728471
~ group	lowN.isox v lowN	shortTerm	AT1G03746	0.0841957	1	NA	Ashr	0	0.0990224
~ group	highN.isox v highN	shortTerm	AT1G03746	0.0841957	0.832506	NA	Ashr	0.0055777	0.341854
~ group	lowN.isox v lowN	longTerm	AT1G03750	210.177	0.0636167	0.458457	Ashr	-0.0468924	0.0990058
~ group	highN.isox v highN	longTerm	AT1G03750	210.177	0.476898	0.689764	Ashr	-0.0380397	0.0846086
~ group	lowN.isox v lowN	shortTerm	AT1G03750	231.086	0.111549	0.87618	Ashr	-0.00921858	0.0438976
~ group	highN.isox v highN	shortTerm	AT1G03750	231.086	0.645234	0.915062	Ashr	-0.0109174	0.0544899
~ group	lowN.isox v lowN	longTerm	AT1G03760	264.888	0.511951	0.947952	Ashr	-0.00592338	0.038498
~ group	highN.isox v highN	longTerm	AT1G03760	264.888	0.104541	0.257951	Ashr	-0.105753	0.109384
~ group	lowN.isox v lowN	shortTerm	AT1G03760	285.364	0.348478	1	Ashr	0.0030246	0.0248459
~ group	highN.isox v highN	shortTerm	AT1G03760	285.364	0.85662	0.972171	Ashr	0.00416805	0.0522636
~ group	lowN.isox v lowN	longTerm	AT1G03770	272.256	0.823346	0.988843	Ashr	0.00155626	0.0287792
~ group	highN.isox v highN	longTerm	AT1G03770	272.256	0.321651	0.550035	Ashr	0.0538133	0.0854497
~ group	lowN.isox v lowN	shortTerm	AT1G03770	285.442	0.840675	1	Ashr	-0.000447818	0.0159128
~ group	highN.isox v highN	shortTerm	AT1G03770	285.442	0.586621	0.892525	Ashr	0.0128705	0.0536564
~ group	lowN.isox v lowN	longTerm	AT1G03780	660.575	0.00210286	0.0416911	Ashr	-0.195713	0.121492
~ group	highN.isox v highN	longTerm	AT1G03780	660.575	0.00282391	0.0136092	Ashr	-0.208472	0.0984383
~ group	lowN.isox v lowN	shortTerm	AT1G03780	764.333	0.437296	1	Ashr	-0.00210514	0.0206485
~ group	highN.isox v highN	shortTerm	AT1G03780	764.333	0.763484	0.951414	Ashr	0.00688879	0.0508664
~ group	lowN.isox v lowN	longTerm	AT1G03790	3.77213	0.0420046	0.363031	Ashr	0.0785151	0.376994
~ group	highN.isox v highN	longTerm	AT1G03790	3.77213	0.0327781	0.106201	Ashr	0.470746	0.681581
~ group	lowN.isox v lowN	shortTerm	AT1G03790	6.08395	0.578753	1	Ashr	-0.00304526	0.0723614
~ group	highN.isox v highN	shortTerm	AT1G03790	6.08395	0.0171813	0.129283	Ashr	0.285399	0.597171
~ group	lowN.isox v lowN	longTerm	AT1G03800	10.3799	0.156435	0.699849	Ashr	-0.0437194	0.192782
~ group	highN.isox v highN	longTerm	AT1G03800	10.3799	0.0638504	0.178118	Ashr	0.314342	0.444234
~ group	lowN.isox v lowN	shortTerm	AT1G03800	10.6612	0.199511	0.97591	Ashr	0.00924488	0.0850753
~ group	highN.isox v highN	shortTerm	AT1G03800	10.6612	0.107233	0.440242	Ashr	0.0979967	0.249555
~ group	lowN.isox v lowN	longTerm	AT1G03810	0	NA	NA	Ashr	0	0.26294
~ group	highN.isox v highN	longTerm	AT1G03810	0	NA	NA	Ashr	0	0.728471
~ group	lowN.isox v lowN	shortTerm	AT1G03810	0	NA	NA	Ashr	0	0.103195
~ group	highN.isox v highN	shortTerm	AT1G03810	0	NA	NA	Ashr	0	0.381317
~ group	lowN.isox v lowN	longTerm	AT1G03820	366.27	5.27605e-09	4.67391e-07	Ashr	-0.961826	0.186103
~ group	highN.isox v highN	longTerm	AT1G03820	366.27	0.269949	0.492736	Ashr	-0.0739318	0.122493
~ group	lowN.isox v lowN	shortTerm	AT1G03820	513.281	0.0200109	0.517367	Ashr	0.0420293	0.137212
~ group	highN.isox v highN	shortTerm	AT1G03820	513.281	0.892559	0.980251	Ashr	0.00405322	0.0861228
~ group	lowN.isox v lowN	longTerm	AT1G03830	437.232	0.678713	0.972628	Ashr	-0.00221096	0.0237313
~ group	highN.isox v highN	longTerm	AT1G03830	437.232	0.579676	0.768759	Ashr	-0.0263787	0.0678735
~ group	lowN.isox v lowN	shortTerm	AT1G03830	464.02	0.775653	1	Ashr	-0.000628237	0.015875
~ group	highN.isox v highN	shortTerm	AT1G03830	464.02	0.745287	0.946718	Ashr	0.00739525	0.0500052
~ group	lowN.isox v lowN	longTerm	AT1G03840	594.889	0.774014	0.983317	Ashr	0.00126273	0.0198447
~ group	highN.isox v highN	longTerm	AT1G03840	594.889	0.00420637	0.0191706	Ashr	-0.19056	0.0948999
~ group	lowN.isox v lowN	shortTerm	AT1G03840	744.323	0.0414992	0.686313	Ashr	0.0143211	0.0475796
~ group	highN.isox v highN	shortTerm	AT1G03840	744.323	0.000110036	0.00195438	Ashr	-0.273779	0.0912041
~ group	lowN.isox v lowN	longTerm	AT1G03850	628.839	0.470299	0.935671	Ashr	-0.00395119	0.0258966
~ group	highN.isox v highN	longTerm	AT1G03850	628.839	0.000307174	0.00190092	Ashr	-0.270746	0.0957824
~ group	lowN.isox v lowN	shortTerm	AT1G03850	589.076	0.280467	0.995332	Ashr	-0.00462367	0.0332647
~ group	highN.isox v highN	shortTerm	AT1G03850	589.076	0.430771	0.816803	Ashr	-0.0218153	0.0714862
~ group	lowN.isox v lowN	longTerm	AT1G03860	3028.28	0.29186	0.850598	Ashr	0.00357072	0.0190457
~ group	highN.isox v highN	longTerm	AT1G03860	3028.28	0.113264	0.272984	Ashr	-0.0627741	0.0485648
~ group	lowN.isox v lowN	shortTerm	AT1G03860	3122.02	0.966797	1	Ashr	4.63455e-05	0.00831873
~ group	highN.isox v highN	shortTerm	AT1G03860	3122.02	0.0537008	0.291496	Ashr	-0.0549363	0.0543745
~ group	lowN.isox v lowN	longTerm	AT1G03870	12000	0.0660462	0.467932	Ashr	0.0400717	0.0871323
~ group	highN.isox v highN	longTerm	AT1G03870	12000	0.496764	0.70507	Ashr	0.0345349	0.0767718
~ group	lowN.isox v lowN	shortTerm	AT1G03870	10049.1	0.0597046	0.75854	Ashr	0.0131924	0.0496054
~ group	highN.isox v highN	shortTerm	AT1G03870	10049.1	0.734981	0.943611	Ashr	0.00758418	0.0477463
~ group	lowN.isox v lowN	longTerm	AT1G03880	2.46998	0.0718266	0.488115	Ashr	-0.0544654	0.32825
~ group	highN.isox v highN	longTerm	AT1G03880	2.46998	0.0864677	0.223882	Ashr	-0.286053	0.656503
~ group	lowN.isox v lowN	shortTerm	AT1G03880	0.665346	0.983803	NA	Ashr	7.22017e-05	0.0916448
~ group	highN.isox v highN	shortTerm	AT1G03880	0.665346	0.636349	NA	Ashr	0.0177458	0.287259
~ group	lowN.isox v lowN	longTerm	AT1G03890	0.328738	0.801613	NA	Ashr	0.00340514	0.233417
~ group	highN.isox v highN	longTerm	AT1G03890	0.328738	0.539848	NA	Ashr	-0.0505856	0.581661
~ group	lowN.isox v lowN	shortTerm	AT1G03890	0	NA	NA	Ashr	0	0.103195
~ group	highN.isox v highN	shortTerm	AT1G03890	0	NA	NA	Ashr	0	0.381317
~ group	lowN.isox v lowN	longTerm	AT1G03900	2807.56	0.786152	0.984238	Ashr	-0.000747758	0.0136133
~ group	highN.isox v highN	longTerm	AT1G03900	2807.56	0.642263	0.811637	Ashr	0.0188957	0.0508113
~ group	lowN.isox v lowN	shortTerm	AT1G03900	2926.09	0.0733805	0.801419	Ashr	-0.0076632	0.0323051
~ group	highN.isox v highN	shortTerm	AT1G03900	2926.09	0.449568	0.82893	Ashr	0.0166392	0.041056
~ group	lowN.isox v lowN	longTerm	AT1G03905	291.587	0.728741	0.97973	Ashr	0.00245627	0.0296392
~ group	highN.isox v highN	longTerm	AT1G03905	291.587	0.711164	0.853494	Ashr	0.0185458	0.0754955
~ group	lowN.isox v lowN	shortTerm	AT1G03905	342.237	0.759808	1	Ashr	0.000715358	0.0168264
~ group	highN.isox v highN	shortTerm	AT1G03905	342.237	0.407862	0.803683	Ashr	0.0208137	0.0586141
~ group	lowN.isox v lowN	longTerm	AT1G03910	1507.77	0.255986	0.819304	Ashr	-0.00692008	0.0307137
~ group	highN.isox v highN	longTerm	AT1G03910	1507.77	0.0429589	0.131076	Ashr	-0.102206	0.0703058
~ group	lowN.isox v lowN	shortTerm	AT1G03910	1623.99	0.0308737	0.611362	Ashr	-0.0175603	0.0522261
~ group	highN.isox v highN	shortTerm	AT1G03910	1623.99	0.704849	0.936459	Ashr	0.00809953	0.0403891
~ group	lowN.isox v lowN	longTerm	AT1G03920	224.772	0.0189544	0.21655	Ashr	0.105595	0.142328
~ group	highN.isox v highN	longTerm	AT1G03920	224.772	0.00402408	0.0184655	Ashr	-0.267133	0.139174
~ group	lowN.isox v lowN	shortTerm	AT1G03920	213.694	0.710072	1	Ashr	0.001156	0.0224411
~ group	highN.isox v highN	shortTerm	AT1G03920	213.694	0.0227369	0.15898	Ashr	-0.141875	0.156012
~ group	lowN.isox v lowN	longTerm	AT1G03930	636.39	0.269002	0.827504	Ashr	-0.00792409	0.0347665
~ group	highN.isox v highN	longTerm	AT1G03930	636.39	0.296069	0.522291	Ashr	-0.0498537	0.0668812
~ group	lowN.isox v lowN	shortTerm	AT1G03930	680.508	0.858033	1	Ashr	0.000275016	0.0112946
~ group	highN.isox v highN	shortTerm	AT1G03930	680.508	0.669141	0.923174	Ashr	-0.00929785	0.0427264
~ group	lowN.isox v lowN	longTerm	AT1G03935	2.33003	0.335183	0.881151	Ashr	-0.0231371	0.189795
~ group	highN.isox v highN	longTerm	AT1G03935	2.33003	0.902497	0.958016	Ashr	-0.0135194	0.347105
~ group	lowN.isox v lowN	shortTerm	AT1G03935	2.66971	0.738309	1	Ashr	-0.00170529	0.075544
~ group	highN.isox v highN	shortTerm	AT1G03935	2.66971	0.985243	0.996789	Ashr	-0.000739309	0.20181
~ group	lowN.isox v lowN	longTerm	AT1G03940	1.26869	0.465754	0.93474	Ashr	0.0147202	0.206029
~ group	highN.isox v highN	longTerm	AT1G03940	1.26869	0.147698	0.330341	Ashr	0.19674	0.637399
~ group	lowN.isox v lowN	shortTerm	AT1G03940	0.832485	0.759902	NA	Ashr	0.00118129	0.0902556
~ group	highN.isox v highN	shortTerm	AT1G03940	0.832485	0.782877	NA	Ashr	0.0101729	0.2795
~ group	lowN.isox v lowN	longTerm	AT1G03950	324.121	0.0923744	0.549472	Ashr	0.0365663	0.0890233
~ group	highN.isox v highN	longTerm	AT1G03950	324.121	0.721951	0.860372	Ashr	0.0187871	0.0838361
~ group	lowN.isox v lowN	shortTerm	AT1G03950	329.821	0.430395	1	Ashr	-0.00230515	0.0222007
~ group	highN.isox v highN	shortTerm	AT1G03950	329.821	0.796579	0.96132	Ashr	-0.00599181	0.0529797
~ group	lowN.isox v lowN	longTerm	AT1G03960	455.802	0.370213	0.900581	Ashr	-0.00636731	0.0331899
~ group	highN.isox v highN	longTerm	AT1G03960	455.802	0.896817	0.955452	Ashr	-0.00607947	0.0662932
~ group	lowN.isox v lowN	shortTerm	AT1G03960	503.472	0.287242	0.995332	Ashr	0.00321387	0.0237203
~ group	highN.isox v highN	shortTerm	AT1G03960	503.472	0.955377	0.995387	Ashr	0.00124265	0.0474886
~ group	lowN.isox v lowN	longTerm	AT1G03970	323.44	0.807379	0.987333	Ashr	-0.00181619	0.0305184
~ group	highN.isox v highN	longTerm	AT1G03970	323.44	0.0409794	0.126467	Ashr	-0.145004	0.116831
~ group	lowN.isox v lowN	shortTerm	AT1G03970	358.91	0.180246	0.96368	Ashr	-0.00517438	0.0302522
~ group	highN.isox v highN	shortTerm	AT1G03970	358.91	0.525835	0.866922	Ashr	0.0147241	0.0501746
~ group	lowN.isox v lowN	longTerm	AT1G03980	59.2449	0.519888	0.949909	Ashr	-0.0115715	0.0751739
~ group	highN.isox v highN	longTerm	AT1G03980	59.2449	0.356665	0.585356	Ashr	0.071985	0.16116
~ group	lowN.isox v lowN	shortTerm	AT1G03980	61.2361	0.501759	1	Ashr	0.00299805	0.0351415
~ group	highN.isox v highN	shortTerm	AT1G03980	61.2361	0.0505479	0.281079	Ashr	0.121704	0.189909
~ group	lowN.isox v lowN	longTerm	AT1G03982	0.165875	1	NA	Ashr	0	0.236302
~ group	highN.isox v highN	longTerm	AT1G03982	0.165875	0.665488	NA	Ashr	0.0329008	0.58304
~ group	lowN.isox v lowN	shortTerm	AT1G03982	0.0817975	0.835744	NA	Ashr	-0.000461783	0.0991811
~ group	highN.isox v highN	shortTerm	AT1G03982	0.0817975	1	NA	Ashr	0	0.340484
~ group	lowN.isox v lowN	longTerm	AT1G03987	0	NA	NA	Ashr	0	0.26294
~ group	highN.isox v highN	longTerm	AT1G03987	0	NA	NA	Ashr	0	0.728471
~ group	lowN.isox v lowN	shortTerm	AT1G03987	0	NA	NA	Ashr	0	0.103195
~ group	highN.isox v highN	shortTerm	AT1G03987	0	NA	NA	Ashr	0	0.381317
~ group	lowN.isox v lowN	longTerm	AT1G03990	4.73274	0.76792	0.982886	Ashr	-0.00647131	0.134253
~ group	highN.isox v highN	longTerm	AT1G03990	4.73274	0.388768	0.615073	Ashr	0.103388	0.35333
~ group	lowN.isox v lowN	shortTerm	AT1G03990	6.83029	0.948289	1	Ashr	0.000345153	0.0618871
~ group	highN.isox v highN	shortTerm	AT1G03990	6.83029	0.973221	0.996789	Ashr	-0.00131871	0.168778
~ group	lowN.isox v lowN	longTerm	AT1G03993	0.159511	1	NA	Ashr	0	0.236302
~ group	highN.isox v highN	longTerm	AT1G03993	0.159511	0.684568	NA	Ashr	-0.0308741	0.581912
~ group	lowN.isox v lowN	shortTerm	AT1G03993	0.249766	1	NA	Ashr	0	0.0986738
~ group	highN.isox v highN	shortTerm	AT1G03993	0.249766	0.821745	NA	Ashr	-0.00615198	0.338522
~ group	lowN.isox v lowN	longTerm	AT1G03997	0	NA	NA	Ashr	0	0.26294
~ group	highN.isox v highN	longTerm	AT1G03997	0	NA	NA	Ashr	0	0.728471
~ group	lowN.isox v lowN	shortTerm	AT1G03997	0	NA	NA	Ashr	0	0.103195
~ group	highN.isox v highN	shortTerm	AT1G03997	0	NA	NA	Ashr	0	0.381317
~ group	lowN.isox v lowN	longTerm	AT1G04000	219.883	0.631748	0.965176	Ashr	0.00360652	0.0318994
~ group	highN.isox v highN	longTerm	AT1G04000	219.883	0.77605	0.889426	Ashr	0.0143384	0.076635
~ group	lowN.isox v lowN	shortTerm	AT1G04000	237.541	0.454427	1	Ashr	-0.00222748	0.0224628
~ group	highN.isox v highN	shortTerm	AT1G04000	237.541	0.885708	0.978502	Ashr	0.00335502	0.0537923
~ group	lowN.isox v lowN	longTerm	AT1G04003	0	NA	NA	Ashr	0	0.26294
~ group	highN.isox v highN	longTerm	AT1G04003	0	NA	NA	Ashr	0	0.728471
~ group	lowN.isox v lowN	shortTerm	AT1G04003	0	NA	NA	Ashr	0	0.103195
~ group	highN.isox v highN	shortTerm	AT1G04003	0	NA	NA	Ashr	0	0.381317
~ group	lowN.isox v lowN	longTerm	AT1G04007	0.579492	0.407089	NA	Ashr	-0.0160622	0.221348
~ group	highN.isox v highN	longTerm	AT1G04007	0.579492	0.749317	NA	Ashr	0.0335457	0.46681
~ group	lowN.isox v lowN	shortTerm	AT1G04007	1.33607	0.264469	NA	Ashr	0.00539752	0.0998358
~ group	highN.isox v highN	shortTerm	AT1G04007	1.33607	0.422115	0.81254	Ashr	-0.0334312	0.288789
~ group	lowN.isox v lowN	longTerm	AT1G04010	377.088	0.612839	0.964371	Ashr	-0.00339969	0.0291745
~ group	highN.isox v highN	longTerm	AT1G04010	377.088	0.246525	0.464273	Ashr	0.06163	0.0812114
~ group	lowN.isox v lowN	shortTerm	AT1G04010	384.616	0.395659	1	Ashr	-0.00245688	0.0221729
~ group	highN.isox v highN	shortTerm	AT1G04010	384.616	0.340509	0.756774	Ashr	-0.0248061	0.0614233
~ group	lowN.isox v lowN	longTerm	AT1G04013	0	NA	NA	Ashr	0	0.26294
~ group	highN.isox v highN	longTerm	AT1G04013	0	NA	NA	Ashr	0	0.728471
~ group	lowN.isox v lowN	shortTerm	AT1G04013	0	NA	NA	Ashr	0	0.103195
~ group	highN.isox v highN	shortTerm	AT1G04013	0	NA	NA	Ashr	0	0.381317
~ group	lowN.isox v lowN	longTerm	AT1G04017	0	NA	NA	Ashr	0	0.26294
~ group	highN.isox v highN	longTerm	AT1G04017	0	NA	NA	Ashr	0	0.728471
~ group	lowN.isox v lowN	shortTerm	AT1G04017	0	NA	NA	Ashr	0	0.103195
~ group	highN.isox v highN	shortTerm	AT1G04017	0	NA	NA	Ashr	0	0.381317
~ group	lowN.isox v lowN	longTerm	AT1G04020	383.477	0.704993	0.976546	Ashr	-0.00255438	0.0286013
~ group	highN.isox v highN	longTerm	AT1G04020	383.477	0.999136	0.999662	Ashr	-5.31622e-05	0.0729214
~ group	lowN.isox v lowN	shortTerm	AT1G04020	413.888	0.84112	1	Ashr	-0.00044913	0.0159987
~ group	highN.isox v highN	shortTerm	AT1G04020	413.888	0.791358	0.960602	Ashr	0.00603879	0.0506449
~ group	lowN.isox v lowN	longTerm	AT1G04023	0	NA	NA	Ashr	0	0.26294
~ group	highN.isox v highN	longTerm	AT1G04023	0	NA	NA	Ashr	0	0.728471
~ group	lowN.isox v lowN	shortTerm	AT1G04023	0.336572	0.447052	NA	Ashr	0.00219878	0.0996085
~ group	highN.isox v highN	shortTerm	AT1G04023	0.336572	0.782907	NA	Ashr	0.00846221	0.324326
~ group	lowN.isox v lowN	longTerm	AT1G04027	6.88705	0.0349471	0.324778	Ashr	0.108634	0.317948
~ group	highN.isox v highN	longTerm	AT1G04027	6.88705	0.0853528	0.222053	Ashr	-0.286866	0.475768
~ group	lowN.isox v lowN	shortTerm	AT1G04027	5.95488	0.599097	1	Ashr	0.00291355	0.0680633
~ group	highN.isox v highN	shortTerm	AT1G04027	5.95488	0.0737847	0.356408	Ashr	0.127278	0.353871
~ group	lowN.isox v lowN	longTerm	AT1G04030	387.698	1.0904e-05	0.00048978	Ashr	-0.398383	0.102498
~ group	highN.isox v highN	longTerm	AT1G04030	387.698	5.37393e-20	1.98193e-18	Ashr	-0.951297	0.105678
~ group	lowN.isox v lowN	shortTerm	AT1G04030	460.405	0.00464158	0.234597	Ashr	-0.0809292	0.117596
~ group	highN.isox v highN	shortTerm	AT1G04030	460.405	0.0210849	0.150061	Ashr	-0.103482	0.0996511
~ group	lowN.isox v lowN	longTerm	AT1G04033	4.2543	0.0124084	0.160582	Ashr	-0.176551	0.52331
~ group	highN.isox v highN	longTerm	AT1G04033	4.2543	0.00891484	0.0365901	Ashr	-0.823582	1.01918
~ group	lowN.isox v lowN	shortTerm	AT1G04033	4.40248	0.957101	1	Ashr	0.000284653	0.0653656
~ group	highN.isox v highN	shortTerm	AT1G04033	4.40248	0.651241	0.916985	Ashr	-0.0185645	0.190807
~ group	lowN.isox v lowN	longTerm	AT1G04037	0.247639	1	NA	Ashr	0	0.235769
~ group	highN.isox v highN	longTerm	AT1G04037	0.247639	0.850371	NA	Ashr	-0.0143433	0.573848
~ group	lowN.isox v lowN	shortTerm	AT1G04037	0.82132	0.172715	NA	Ashr	-0.00630011	0.108824
~ group	highN.isox v highN	shortTerm	AT1G04037	0.82132	0.394156	NA	Ashr	0.0337808	0.315805
~ group	lowN.isox v lowN	longTerm	AT1G04040	8206.57	0.514583	0.948215	Ashr	-0.00201357	0.016156
~ group	highN.isox v highN	longTerm	AT1G04040	8206.57	0.668189	0.828396	Ashr	0.0172793	0.0500666
~ group	lowN.isox v lowN	shortTerm	AT1G04040	7448.09	0.213339	0.98245	Ashr	-0.00273947	0.0181495
~ group	highN.isox v highN	shortTerm	AT1G04040	7448.09	6.69744e-07	2.03438e-05	Ashr	-0.320026	0.0693196
~ group	lowN.isox v lowN	longTerm	AT1G04043	0.414659	0.721689	NA	Ashr	0.00603307	0.213757
~ group	highN.isox v highN	longTerm	AT1G04043	0.414659	0.492009	NA	Ashr	-0.0691815	0.538404
~ group	lowN.isox v lowN	shortTerm	AT1G04043	0.250492	0.823284	NA	Ashr	0.000521939	0.0987823
~ group	highN.isox v highN	shortTerm	AT1G04043	0.250492	1	NA	Ashr	0	0.337423
~ group	lowN.isox v lowN	longTerm	AT1G04047	0.835483	0.982028	NA	Ashr	0.000414401	0.194492
~ group	highN.isox v highN	longTerm	AT1G04047	0.835483	0.581121	0.769748	Ashr	0.0599798	0.473775
~ group	lowN.isox v lowN	shortTerm	AT1G04047	0.756358	0.82222	NA	Ashr	-0.000822524	0.0913753
~ group	highN.isox v highN	shortTerm	AT1G04047	0.756358	0.52696	NA	Ashr	0.0233985	0.307382
~ group	lowN.isox v lowN	longTerm	AT1G04050	136.129	0.334853	0.881151	Ashr	-0.0126841	0.0561715
~ group	highN.isox v highN	longTerm	AT1G04050	136.129	0.406766	0.629777	Ashr	-0.0487906	0.10012
~ group	lowN.isox v lowN	shortTerm	AT1G04050	157.297	0.742116	1	Ashr	-0.00102434	0.02239
~ group	highN.isox v highN	shortTerm	AT1G04050	157.297	0.54448	0.874347	Ashr	0.0158805	0.0659144
~ group	lowN.isox v lowN	longTerm	AT1G04053	13.7526	0.636275	0.965654	Ashr	-0.0100082	0.100469
~ group	highN.isox v highN	longTerm	AT1G04053	13.7526	0.458795	0.674513	Ashr	-0.0717796	0.233246
~ group	lowN.isox v lowN	shortTerm	AT1G04053	14.7562	0.549722	1	Ashr	0.00326642	0.0535455
~ group	highN.isox v highN	shortTerm	AT1G04053	14.7562	0.314059	0.734391	Ashr	0.0446364	0.172954
~ group	lowN.isox v lowN	longTerm	AT1G04057	0	NA	NA	Ashr	0	0.26294
~ group	highN.isox v highN	longTerm	AT1G04057	0	NA	NA	Ashr	0	0.728471
~ group	lowN.isox v lowN	shortTerm	AT1G04057	0.0843625	1	NA	Ashr	0	0.0990224
~ group	highN.isox v highN	shortTerm	AT1G04057	0.0843625	0.82202	NA	Ashr	-0.00593477	0.342034
~ group	lowN.isox v lowN	longTerm	AT1G04063	0	NA	NA	Ashr	0	0.26294
~ group	highN.isox v highN	longTerm	AT1G04063	0	NA	NA	Ashr	0	0.728471
~ group	lowN.isox v lowN	shortTerm	AT1G04063	0	NA	NA	Ashr	0	0.103195
~ group	highN.isox v highN	shortTerm	AT1G04063	0	NA	NA	Ashr	0	0.381317
~ group	lowN.isox v lowN	longTerm	AT1G04067	0.0839212	0.820143	NA	Ashr	0.00288895	0.237338
~ group	highN.isox v highN	longTerm	AT1G04067	0.0839212	1	NA	Ashr	0	0.574442
~ group	lowN.isox v lowN	shortTerm	AT1G04067	0.750513	0.982318	NA	Ashr	9.01202e-05	0.0873301
~ group	highN.isox v highN	shortTerm	AT1G04067	0.750513	0.665233	NA	Ashr	-0.0157333	0.294692
~ group	lowN.isox v lowN	longTerm	AT1G04070	281.641	0.662215	0.970477	Ashr	0.00335724	0.0322242
~ group	highN.isox v highN	longTerm	AT1G04070	281.641	0.986819	0.992826	Ashr	-0.000831705	0.0766955
~ group	lowN.isox v lowN	shortTerm	AT1G04070	297.228	0.0332687	0.629078	Ashr	0.0238661	0.0730786
~ group	highN.isox v highN	shortTerm	AT1G04070	297.228	0.511027	0.859469	Ashr	0.0161751	0.0576665
~ group	lowN.isox v lowN	longTerm	AT1G04073	0	NA	NA	Ashr	0	0.26294
~ group	highN.isox v highN	longTerm	AT1G04073	0	NA	NA	Ashr	0	0.728471
~ group	lowN.isox v lowN	shortTerm	AT1G04073	0	NA	NA	Ashr	0	0.103195
~ group	highN.isox v highN	shortTerm	AT1G04073	0	NA	NA	Ashr	0	0.381317
~ group	lowN.isox v lowN	longTerm	AT1G04077	0.32991	0.990764	NA	Ashr	0.000169078	0.225507
~ group	highN.isox v highN	longTerm	AT1G04077	0.32991	0.583697	NA	Ashr	0.0482182	0.562461
~ group	lowN.isox v lowN	shortTerm	AT1G04077	0.833691	0.802728	NA	Ashr	0.00103535	0.0874159
~ group	highN.isox v highN	shortTerm	AT1G04077	0.833691	0.68173	NA	Ashr	0.0152031	0.286572
~ group	lowN.isox v lowN	longTerm	AT1G04080	2592.67	0.860879	0.992749	Ashr	-0.000317398	0.00961247
~ group	highN.isox v highN	longTerm	AT1G04080	2592.67	0.253911	0.473341	Ashr	0.0419931	0.0435154
~ group	lowN.isox v lowN	shortTerm	AT1G04080	2770.75	0.51192	1	Ashr	0.000836136	0.0100971
~ group	highN.isox v highN	shortTerm	AT1G04080	2770.75	0.808429	0.962004	Ashr	0.00499569	0.0357125
~ group	lowN.isox v lowN	longTerm	AT1G04083	0.493834	0.518458	NA	Ashr	-0.010911	0.226024
~ group	highN.isox v highN	longTerm	AT1G04083	0.493834	0.988351	NA	Ashr	0.00138297	0.510039
~ group	lowN.isox v lowN	shortTerm	AT1G04083	0.322218	1	NA	Ashr	0	0.0978202
~ group	highN.isox v highN	shortTerm	AT1G04083	0.322218	0.447747	NA	Ashr	0.0231023	0.34996
~ group	lowN.isox v lowN	longTerm	AT1G04087	0	NA	NA	Ashr	0	0.26294
~ group	highN.isox v highN	longTerm	AT1G04087	0	NA	NA	Ashr	0	0.728471
~ group	lowN.isox v lowN	shortTerm	AT1G04087	0	NA	NA	Ashr	0	0.103195
~ group	highN.isox v highN	shortTerm	AT1G04087	0	NA	NA	Ashr	0	0.381317
~ group	lowN.isox v lowN	longTerm	AT1G04090	22.4752	0.764344	0.982651	Ashr	0.00582695	0.0852531
~ group	highN.isox v highN	longTerm	AT1G04090	22.4752	0.703577	0.848571	Ashr	0.0302542	0.171294
~ group	lowN.isox v lowN	shortTerm	AT1G04090	22.3236	0.383522	1	Ashr	-0.00495463	0.0529945
~ group	highN.isox v highN	shortTerm	AT1G04090	22.3236	0.837237	0.968003	Ashr	0.00712641	0.114997
~ group	lowN.isox v lowN	longTerm	AT1G04093	0	NA	NA	Ashr	0	0.26294
~ group	highN.isox v highN	longTerm	AT1G04093	0	NA	NA	Ashr	0	0.728471
~ group	lowN.isox v lowN	shortTerm	AT1G04093	0.0800677	1	NA	Ashr	0	0.0990224
~ group	highN.isox v highN	shortTerm	AT1G04093	0.0800677	0.832506	NA	Ashr	0.0055777	0.341854
~ group	lowN.isox v lowN	longTerm	AT1G04097	0	NA	NA	Ashr	0	0.26294
~ group	highN.isox v highN	longTerm	AT1G04097	0	NA	NA	Ashr	0	0.728471
~ group	lowN.isox v lowN	shortTerm	AT1G04097	0	NA	NA	Ashr	0	0.103195
~ group	highN.isox v highN	shortTerm	AT1G04097	0	NA	NA	Ashr	0	0.381317
~ group	lowN.isox v lowN	longTerm	AT1G04100	61.32	0.53009	0.951605	Ashr	0.0103168	0.0674313
~ group	highN.isox v highN	longTerm	AT1G04100	61.32	0.277203	0.501176	Ashr	-0.08266	0.151492
~ group	lowN.isox v lowN	shortTerm	AT1G04100	79.7967	0.676139	1	Ashr	0.00163881	0.0294395
~ group	highN.isox v highN	shortTerm	AT1G04100	79.7967	0.161087	0.546153	Ashr	0.056386	0.118927
~ group	lowN.isox v lowN	longTerm	AT1G04103	16.316	0.725086	0.979453	Ashr	-0.00717579	0.0937595
~ group	highN.isox v highN	longTerm	AT1G04103	16.316	0.122607	0.289004	Ashr	0.207527	0.341118
~ group	lowN.isox v lowN	shortTerm	AT1G04103	15.1223	0.333373	1	Ashr	0.00584387	0.0590628
~ group	highN.isox v highN	shortTerm	AT1G04103	15.1223	0.195219	0.598981	Ashr	-0.0657721	0.206423
~ group	lowN.isox v lowN	longTerm	AT1G04105	0	NA	NA	Ashr	0	0.26294
~ group	highN.isox v highN	longTerm	AT1G04105	0	NA	NA	Ashr	0	0.728471
~ group	lowN.isox v lowN	shortTerm	AT1G04105	0.0800677	1	NA	Ashr	0	0.0990224
~ group	highN.isox v highN	shortTerm	AT1G04105	0.0800677	0.832506	NA	Ashr	0.0055777	0.341854
~ group	lowN.isox v lowN	longTerm	AT1G04110	0.499155	0.991481	NA	Ashr	0.000175777	0.212248
~ group	highN.isox v highN	longTerm	AT1G04110	0.499155	0.496886	NA	Ashr	0.0666722	0.546505
~ group	lowN.isox v lowN	shortTerm	AT1G04110	0.330027	0.782713	NA	Ashr	0.000764367	0.0970027
~ group	highN.isox v highN	shortTerm	AT1G04110	0.330027	0.785519	NA	Ashr	0.00830447	0.325228
~ group	lowN.isox v lowN	longTerm	AT1G04117	0.245759	0.791258	NA	Ashr	0.00370329	0.231246
~ group	highN.isox v highN	longTerm	AT1G04117	0.245759	0.987869	NA	Ashr	0.00124313	0.55639
~ group	lowN.isox v lowN	shortTerm	AT1G04117	0.664374	0.373492	NA	Ashr	0.00352308	0.097631
~ group	highN.isox v highN	shortTerm	AT1G04117	0.664374	0.684114	NA	Ashr	-0.0147762	0.293226
~ group	lowN.isox v lowN	longTerm	AT1G04120	4301.71	0.746169	0.981545	Ashr	0.00062816	0.0103714
~ group	highN.isox v highN	longTerm	AT1G04120	4301.71	0.0107183	0.0425693	Ashr	0.102104	0.0489834
~ group	lowN.isox v lowN	shortTerm	AT1G04120	4838.97	0.804072	1	Ashr	0.00036285	0.0108559
~ group	highN.isox v highN	shortTerm	AT1G04120	4838.97	0.0572182	0.304373	Ashr	-0.0601419	0.0670724
~ group	lowN.isox v lowN	longTerm	AT1G04123	2.65825	0.857146	0.992526	Ashr	0.00384974	0.150965
~ group	highN.isox v highN	longTerm	AT1G04123	2.65825	0.531848	0.734004	Ashr	0.0728839	0.388164
~ group	lowN.isox v lowN	shortTerm	AT1G04123	2.82039	0.685513	1	Ashr	-0.00209133	0.0757349
~ group	highN.isox v highN	shortTerm	AT1G04123	2.82039	0.971544	0.996789	Ashr	-0.00142282	0.18912
~ group	lowN.isox v lowN	longTerm	AT1G04127	0.331158	0.990665	NA	Ashr	0.000173499	0.224086
~ group	highN.isox v highN	longTerm	AT1G04127	0.331158	1	NA	Ashr	0	0.545474
~ group	lowN.isox v lowN	shortTerm	AT1G04127	0.502996	0.790903	NA	Ashr	0.00094012	0.0924129
~ group	highN.isox v highN	shortTerm	AT1G04127	0.502996	0.719618	NA	Ashr	0.0124278	0.3038
~ group	lowN.isox v lowN	longTerm	AT1G04130	288.137	0.635118	0.965654	Ashr	-0.00352861	0.0315542
~ group	highN.isox v highN	longTerm	AT1G04130	288.137	0.902678	0.958121	Ashr	-0.00611725	0.0756823
~ group	lowN.isox v lowN	shortTerm	AT1G04130	304.679	0.660306	1	Ashr	0.0010597	0.0175925
~ group	highN.isox v highN	shortTerm	AT1G04130	304.679	0.644931	0.915062	Ashr	-0.0108235	0.053272
~ group	lowN.isox v lowN	longTerm	AT1G04133	0	NA	NA	Ashr	0	0.26294
~ group	highN.isox v highN	longTerm	AT1G04133	0	NA	NA	Ashr	0	0.728471
~ group	lowN.isox v lowN	shortTerm	AT1G04133	0.0840811	0.818795	NA	Ashr	0.000510353	0.0992161
~ group	highN.isox v highN	shortTerm	AT1G04133	0.0840811	1	NA	Ashr	0	0.340484
~ group	lowN.isox v lowN	longTerm	AT1G04137	0.0853062	0.820143	NA	Ashr	0.00288895	0.237338
~ group	highN.isox v highN	longTerm	AT1G04137	0.0853062	1	NA	Ashr	0	0.574442
~ group	lowN.isox v lowN	shortTerm	AT1G04137	0.0840811	0.818795	NA	Ashr	0.000510353	0.0992161
~ group	highN.isox v highN	shortTerm	AT1G04137	0.0840811	1	NA	Ashr	0	0.340484
~ group	lowN.isox v lowN	longTerm	AT1G04140	2742.75	0.697894	0.975765	Ashr	0.00118712	0.0150959
~ group	highN.isox v highN	longTerm	AT1G04140	2742.75	0.878089	0.944982	Ashr	-0.00633546	0.0521884
~ group	lowN.isox v lowN	shortTerm	AT1G04140	3004.26	0.919144	1	Ashr	-0.000130738	0.00955763
~ group	highN.isox v highN	shortTerm	AT1G04140	3004.26	0.153361	0.532701	Ashr	-0.0364187	0.0504046
~ group	lowN.isox v lowN	longTerm	AT1G04143	0	NA	NA	Ashr	0	0.26294
~ group	highN.isox v highN	longTerm	AT1G04143	0	NA	NA	Ashr	0	0.728471
~ group	lowN.isox v lowN	shortTerm	AT1G04143	0	NA	NA	Ashr	0	0.103195
~ group	highN.isox v highN	shortTerm	AT1G04143	0	NA	NA	Ashr	0	0.381317
~ group	lowN.isox v lowN	longTerm	AT1G04147	0.166478	0.820144	NA	Ashr	0.00288893	0.237338
~ group	highN.isox v highN	longTerm	AT1G04147	0.166478	0.837449	NA	Ashr	-0.0153978	0.576558
~ group	lowN.isox v lowN	shortTerm	AT1G04147	0.330808	1	NA	Ashr	0	0.0979169
~ group	highN.isox v highN	shortTerm	AT1G04147	0.330808	0.988601	NA	Ashr	-0.000412495	0.329628
~ group	lowN.isox v lowN	longTerm	AT1G04150	19.8451	0.587285	0.958946	Ashr	-0.0112876	0.0951931
~ group	highN.isox v highN	longTerm	AT1G04150	19.8451	0.000654235	0.00373856	Ashr	-1.15045	0.537493
~ group	lowN.isox v lowN	shortTerm	AT1G04150	27.2711	0.756869	1	Ashr	0.00151314	0.0427296
~ group	highN.isox v highN	shortTerm	AT1G04150	27.2711	0.481331	0.846524	Ashr	-0.026505	0.128837
~ group	lowN.isox v lowN	longTerm	AT1G04153	0	NA	NA	Ashr	0	0.26294
~ group	highN.isox v highN	longTerm	AT1G04153	0	NA	NA	Ashr	0	0.728471
~ group	lowN.isox v lowN	shortTerm	AT1G04153	0	NA	NA	Ashr	0	0.103195
~ group	highN.isox v highN	shortTerm	AT1G04153	0	NA	NA	Ashr	0	0.381317
~ group	lowN.isox v lowN	longTerm	AT1G04157	0	NA	NA	Ashr	0	0.26294
~ group	highN.isox v highN	longTerm	AT1G04157	0	NA	NA	Ashr	0	0.728471
~ group	lowN.isox v lowN	shortTerm	AT1G04157	0	NA	NA	Ashr	0	0.103195
~ group	highN.isox v highN	shortTerm	AT1G04157	0	NA	NA	Ashr	0	0.381317
~ group	lowN.isox v lowN	longTerm	AT1G04160	685.114	0.00824348	0.118346	Ashr	0.116615	0.116975
~ group	highN.isox v highN	longTerm	AT1G04160	685.114	8.13153e-22	3.45689e-20	Ashr	0.798589	0.0849291
~ group	lowN.isox v lowN	shortTerm	AT1G04160	659.739	0.886895	1	Ashr	0.000298595	0.0149946
~ group	highN.isox v highN	shortTerm	AT1G04160	659.739	0.683355	0.929106	Ashr	0.00933252	0.0501918
~ group	lowN.isox v lowN	longTerm	AT1G04163	0	NA	NA	Ashr	0	0.26294
~ group	highN.isox v highN	longTerm	AT1G04163	0	NA	NA	Ashr	0	0.728471
~ group	lowN.isox v lowN	shortTerm	AT1G04163	0.331968	0.522873	NA	Ashr	-0.00164424	0.0996182
~ group	highN.isox v highN	shortTerm	AT1G04163	0.331968	0.808611	NA	Ashr	0.00693582	0.333332
~ group	lowN.isox v lowN	longTerm	AT1G04167	0	NA	NA	Ashr	0	0.26294
~ group	highN.isox v highN	longTerm	AT1G04167	0	NA	NA	Ashr	0	0.728471
~ group	lowN.isox v lowN	shortTerm	AT1G04167	0	NA	NA	Ashr	0	0.103195
~ group	highN.isox v highN	shortTerm	AT1G04167	0	NA	NA	Ashr	0	0.381317
~ group	lowN.isox v lowN	longTerm	AT1G04170	3683.05	0.628539	0.964665	Ashr	0.00155165	0.0159972
~ group	highN.isox v highN	longTerm	AT1G04170	3683.05	0.814192	0.911181	Ashr	0.00974672	0.0525475
~ group	lowN.isox v lowN	shortTerm	AT1G04170	3864.46	0.761684	1	Ashr	-0.000385739	0.00959539
~ group	highN.isox v highN	shortTerm	AT1G04170	3864.46	0.618957	0.905019	Ashr	-0.0105882	0.0388608
~ group	lowN.isox v lowN	longTerm	AT1G04173	0	NA	NA	Ashr	0	0.26294
~ group	highN.isox v highN	longTerm	AT1G04173	0	NA	NA	Ashr	0	0.728471
~ group	lowN.isox v lowN	shortTerm	AT1G04173	0	NA	NA	Ashr	0	0.103195
~ group	highN.isox v highN	shortTerm	AT1G04173	0	NA	NA	Ashr	0	0.381317
~ group	lowN.isox v lowN	longTerm	AT1G04177	0	NA	NA	Ashr	0	0.26294
~ group	highN.isox v highN	longTerm	AT1G04177	0	NA	NA	Ashr	0	0.728471
~ group	lowN.isox v lowN	shortTerm	AT1G04177	0	NA	NA	Ashr	0	0.103195
~ group	highN.isox v highN	shortTerm	AT1G04177	0	NA	NA	Ashr	0	0.381317
~ group	lowN.isox v lowN	longTerm	AT1G04180	103.869	0.199474	0.762249	Ashr	0.0259622	0.0859135
~ group	highN.isox v highN	longTerm	AT1G04180	103.869	0.252426	0.47143	Ashr	0.0783927	0.126452
~ group	lowN.isox v lowN	shortTerm	AT1G04180	132.764	0.815683	1	Ashr	0.000776355	0.023967
~ group	highN.isox v highN	shortTerm	AT1G04180	132.764	0.0184731	0.136386	Ashr	0.160305	0.169101
~ group	lowN.isox v lowN	longTerm	AT1G04183	526.303	0.176244	0.73231	Ashr	-0.0201992	0.0650364
~ group	highN.isox v highN	longTerm	AT1G04183	526.303	0.0918611	0.23447	Ashr	-0.111293	0.110747
~ group	lowN.isox v lowN	shortTerm	AT1G04183	624.438	0.411649	1	Ashr	0.00266628	0.0246551
~ group	highN.isox v highN	shortTerm	AT1G04183	624.438	0.487368	0.850085	Ashr	-0.0177591	0.0621689
~ group	lowN.isox v lowN	longTerm	AT1G04187	10.2076	0.87126	0.993065	Ashr	0.00343243	0.107147
~ group	highN.isox v highN	longTerm	AT1G04187	10.2076	0.343039	0.571612	Ashr	-0.103365	0.278338
~ group	lowN.isox v lowN	shortTerm	AT1G04187	11.051	0.865925	1	Ashr	-0.000885416	0.0531568
~ group	highN.isox v highN	shortTerm	AT1G04187	11.051	0.22907	0.646347	Ashr	0.0586335	0.198613
~ group	lowN.isox v lowN	longTerm	AT1G04190	1070.54	0.0528902	0.413025	Ashr	-0.0260635	0.0578919
~ group	highN.isox v highN	longTerm	AT1G04190	1070.54	0.436408	0.65756	Ashr	-0.032766	0.0537482
~ group	lowN.isox v lowN	shortTerm	AT1G04190	1132.75	0.913267	1	Ashr	0.000177517	0.0118617
~ group	highN.isox v highN	shortTerm	AT1G04190	1132.75	0.406107	0.802012	Ashr	-0.0193507	0.0481848
~ group	lowN.isox v lowN	longTerm	AT1G04193	0	NA	NA	Ashr	0	0.26294
~ group	highN.isox v highN	longTerm	AT1G04193	0	NA	NA	Ashr	0	0.728471
~ group	lowN.isox v lowN	shortTerm	AT1G04193	0	NA	NA	Ashr	0	0.103195
~ group	highN.isox v highN	shortTerm	AT1G04193	0	NA	NA	Ashr	0	0.381317
~ group	lowN.isox v lowN	longTerm	AT1G04197	1.57454	0.753097	0.982025	Ashr	0.00643853	0.174914
~ group	highN.isox v highN	longTerm	AT1G04197	1.57454	0.470831	0.684406	Ashr	-0.0852859	0.418817
~ group	lowN.isox v lowN	shortTerm	AT1G04197	2.49203	0.562224	1	Ashr	0.00292447	0.0819111
~ group	highN.isox v highN	shortTerm	AT1G04197	2.49203	0.86469	0.973868	Ashr	-0.00682031	0.215965
~ group	lowN.isox v lowN	longTerm	AT1G04200	1261.76	0.637906	0.965654	Ashr	0.00165242	0.0171436
~ group	highN.isox v highN	longTerm	AT1G04200	1261.76	0.0404475	0.125204	Ashr	0.09911	0.0656587
~ group	lowN.isox v lowN	shortTerm	AT1G04200	1299.97	0.905571	1	Ashr	0.000164552	0.0102425
~ group	highN.isox v highN	shortTerm	AT1G04200	1299.97	0.813038	0.96271	Ashr	0.00501568	0.0399124
~ group	lowN.isox v lowN	longTerm	AT1G04203	0.165303	0.675561	NA	Ashr	-0.00538833	0.239494
~ group	highN.isox v highN	longTerm	AT1G04203	0.165303	1	NA	Ashr	0	0.574442
~ group	lowN.isox v lowN	shortTerm	AT1G04203	0.0825907	0.835744	NA	Ashr	-0.000461783	0.0991811
~ group	highN.isox v highN	shortTerm	AT1G04203	0.0825907	1	NA	Ashr	0	0.340484
~ group	lowN.isox v lowN	longTerm	AT1G04207	0	NA	NA	Ashr	0	0.26294
~ group	highN.isox v highN	longTerm	AT1G04207	0	NA	NA	Ashr	0	0.728471
~ group	lowN.isox v lowN	shortTerm	AT1G04207	0	NA	NA	Ashr	0	0.103195
~ group	highN.isox v highN	shortTerm	AT1G04207	0	NA	NA	Ashr	0	0.381317
~ group	lowN.isox v lowN	longTerm	AT1G04210	1419.74	0.738016	0.980817	Ashr	-0.000880048	0.0132554
~ group	highN.isox v highN	longTerm	AT1G04210	1419.74	0.28961	0.515235	Ashr	0.0432693	0.0510353
~ group	lowN.isox v lowN	shortTerm	AT1G04210	1549.82	0.506384	1	Ashr	-0.000981692	0.0116385
~ group	highN.isox v highN	shortTerm	AT1G04210	1549.82	0.142162	0.511241	Ashr	-0.0376615	0.0504323
~ group	lowN.isox v lowN	longTerm	AT1G04213	0	NA	NA	Ashr	0	0.26294
~ group	highN.isox v highN	longTerm	AT1G04213	0	NA	NA	Ashr	0	0.728471
~ group	lowN.isox v lowN	shortTerm	AT1G04213	0	NA	NA	Ashr	0	0.103195
~ group	highN.isox v highN	shortTerm	AT1G04213	0	NA	NA	Ashr	0	0.381317
~ group	lowN.isox v lowN	longTerm	AT1G04217	2.40471	0.975367	0.998449	Ashr	0.000649131	0.156873
~ group	highN.isox v highN	longTerm	AT1G04217	2.40471	0.290048	0.515627	Ashr	-0.13703	0.439522
~ group	lowN.isox v lowN	shortTerm	AT1G04217	2.9913	0.826399	1	Ashr	0.00111926	0.0737939
~ group	highN.isox v highN	shortTerm	AT1G04217	2.9913	0.460819	0.834475	Ashr	-0.0321208	0.224783
~ group	lowN.isox v lowN	longTerm	AT1G04220	735.897	0.0939857	0.553203	Ashr	0.0333082	0.0824018
~ group	highN.isox v highN	longTerm	AT1G04220	735.897	3.25503e-16	8.74224e-15	Ashr	-0.977178	0.12238
~ group	lowN.isox v lowN	shortTerm	AT1G04220	943.801	0.219206	0.985009	Ashr	0.00570211	0.0361641
~ group	highN.isox v highN	shortTerm	AT1G04220	943.801	0.927883	0.990642	Ashr	0.0022113	0.0592842
~ group	lowN.isox v lowN	longTerm	AT1G04223	1.33207	0.268431	0.826953	Ashr	-0.0266779	0.213597
~ group	highN.isox v highN	longTerm	AT1G04223	1.33207	0.967314	0.98527	Ashr	0.00437916	0.433508
~ group	lowN.isox v lowN	shortTerm	AT1G04223	1.50507	0.638286	NA	Ashr	0.00225549	0.0828558
~ group	highN.isox v highN	shortTerm	AT1G04223	1.50507	0.630478	0.909731	Ashr	0.0194305	0.25014
~ group	lowN.isox v lowN	longTerm	AT1G04227	16.4342	0.583554	0.958702	Ashr	-0.012031	0.109297
~ group	highN.isox v highN	longTerm	AT1G04227	16.4342	0.957307	0.982761	Ashr	-0.00467857	0.201137
~ group	lowN.isox v lowN	shortTerm	AT1G04227	20.7128	0.922481	1	Ashr	0.000487806	0.0462622
~ group	highN.isox v highN	shortTerm	AT1G04227	20.7128	0.65763	0.919756	Ashr	-0.0164214	0.131023
~ group	lowN.isox v lowN	longTerm	AT1G04230	223.73	0.22333	0.788657	Ashr	0.0148665	0.0543458
~ group	highN.isox v highN	longTerm	AT1G04230	223.73	0.670309	0.829493	Ashr	-0.0216182	0.0774762
~ group	lowN.isox v lowN	shortTerm	AT1G04230	230.962	0.98249	1	Ashr	6.05274e-05	0.01946
~ group	highN.isox v highN	shortTerm	AT1G04230	230.962	0.834344	0.967752	Ashr	-0.00505547	0.0578574
~ group	lowN.isox v lowN	longTerm	AT1G04233	1.73451	0.769249	0.982983	Ashr	0.00591662	0.178326
~ group	highN.isox v highN	longTerm	AT1G04233	1.73451	0.798763	0.901704	Ashr	-0.0283285	0.387991
~ group	lowN.isox v lowN	shortTerm	AT1G04233	1.9814	0.740566	NA	Ashr	-0.00157394	0.0812806
~ group	highN.isox v highN	shortTerm	AT1G04233	1.9814	0.736228	0.94386	Ashr	0.0134883	0.236943
~ group	lowN.isox v lowN	longTerm	AT1G04237	1.97536	0.528639	0.951605	Ashr	-0.0141235	0.166204
~ group	highN.isox v highN	longTerm	AT1G04237	1.97536	0.286501	0.51146	Ashr	-0.135797	0.48965
~ group	lowN.isox v lowN	shortTerm	AT1G04237	2.0837	0.389941	1	Ashr	0.00457014	0.0873289
~ group	highN.isox v highN	shortTerm	AT1G04237	2.0837	0.86792	0.974622	Ashr	0.00665305	0.216428
~ group	lowN.isox v lowN	longTerm	AT1G04240	132.181	5.81665e-07	3.55756e-05	Ashr	-0.683175	0.164235
~ group	highN.isox v highN	longTerm	AT1G04240	132.181	1.32428e-05	0.000108905	Ashr	-0.665126	0.179133
~ group	lowN.isox v lowN	shortTerm	AT1G04240	144.391	0.886386	1	Ashr	-0.000455957	0.0227668
~ group	highN.isox v highN	shortTerm	AT1G04240	144.391	0.508301	0.858486	Ashr	-0.0184816	0.0737428
~ group	lowN.isox v lowN	longTerm	AT1G04243	0	NA	NA	Ashr	0	0.26294
~ group	highN.isox v highN	longTerm	AT1G04243	0	NA	NA	Ashr	0	0.728471
~ group	lowN.isox v lowN	shortTerm	AT1G04243	0	NA	NA	Ashr	0	0.103195
~ group	highN.isox v highN	shortTerm	AT1G04243	0	NA	NA	Ashr	0	0.381317
~ group	lowN.isox v lowN	longTerm	AT1G04247	22.1319	0.666893	0.971665	Ashr	-0.00878154	0.092862
~ group	highN.isox v highN	longTerm	AT1G04247	22.1319	0.00927599	0.0378213	Ashr	-0.595198	0.467949
~ group	lowN.isox v lowN	shortTerm	AT1G04247	23.966	0.614115	1	Ashr	-0.00251303	0.0434703
~ group	highN.isox v highN	shortTerm	AT1G04247	23.966	0.564944	0.882565	Ashr	-0.0207727	0.120445
~ group	lowN.isox v lowN	longTerm	AT1G04250	1380.36	0.0563396	0.429206	Ashr	0.0329286	0.0708568
~ group	highN.isox v highN	longTerm	AT1G04250	1380.36	7.10455e-13	1.42773e-11	Ashr	0.570612	0.0837071
~ group	lowN.isox v lowN	shortTerm	AT1G04250	1309.56	0.0677125	0.784734	Ashr	0.00883423	0.0357782
~ group	highN.isox v highN	shortTerm	AT1G04250	1309.56	1.27369e-05	0.000296831	Ashr	0.297396	0.0783471
~ group	lowN.isox v lowN	longTerm	AT1G04253	0	NA	NA	Ashr	0	0.26294
~ group	highN.isox v highN	longTerm	AT1G04253	0	NA	NA	Ashr	0	0.728471
~ group	lowN.isox v lowN	shortTerm	AT1G04253	0	NA	NA	Ashr	0	0.103195
~ group	highN.isox v highN	shortTerm	AT1G04253	0	NA	NA	Ashr	0	0.381317
~ group	lowN.isox v lowN	longTerm	AT1G04257	0	NA	NA	Ashr	0	0.26294
~ group	highN.isox v highN	longTerm	AT1G04257	0	NA	NA	Ashr	0	0.728471
~ group	lowN.isox v lowN	shortTerm	AT1G04257	0	NA	NA	Ashr	0	0.103195
~ group	highN.isox v highN	shortTerm	AT1G04257	0	NA	NA	Ashr	0	0.381317
~ group	lowN.isox v lowN	longTerm	AT1G04260	672.268	0.206548	0.770807	Ashr	0.014167	0.0509007
~ group	highN.isox v highN	longTerm	AT1G04260	672.268	0.300419	0.527119	Ashr	0.0539166	0.0787706
~ group	lowN.isox v lowN	shortTerm	AT1G04260	700.337	0.454728	1	Ashr	0.0022535	0.0227267
~ group	highN.isox v highN	shortTerm	AT1G04260	700.337	0.96666	0.996789	Ashr	0.000974716	0.0537975
~ group	lowN.isox v lowN	longTerm	AT1G04263	0.165492	0.834389	NA	Ashr	-0.00265542	0.237178
~ group	highN.isox v highN	longTerm	AT1G04263	0.165492	0.817099	NA	Ashr	0.0173697	0.577133
~ group	lowN.isox v lowN	shortTerm	AT1G04263	0.0831087	1	NA	Ashr	0	0.0990224
~ group	highN.isox v highN	shortTerm	AT1G04263	0.0831087	0.82202	NA	Ashr	-0.00593477	0.342034
~ group	lowN.isox v lowN	longTerm	AT1G04267	0.25131	0.609033	NA	Ashr	0.00733146	0.234998
~ group	highN.isox v highN	longTerm	AT1G04267	0.25131	0.786493	NA	Ashr	0.022333	0.559882
~ group	lowN.isox v lowN	shortTerm	AT1G04267	0.2591	0.637214	NA	Ashr	0.00111873	0.0993998
~ group	highN.isox v highN	shortTerm	AT1G04267	0.2591	0.811575	NA	Ashr	-0.0065222	0.338552
~ group	lowN.isox v lowN	longTerm	AT1G04270	10665.8	0.53331	0.952056	Ashr	-0.00209705	0.0171748
~ group	highN.isox v highN	longTerm	AT1G04270	10665.8	0.0467686	0.140097	Ashr	0.091421	0.0608001
~ group	lowN.isox v lowN	shortTerm	AT1G04270	11568.5	0.519733	1	Ashr	-0.00110244	0.0132896
~ group	highN.isox v highN	shortTerm	AT1G04270	11568.5	0.699209	0.934855	Ashr	-0.00834683	0.0419265
~ group	lowN.isox v lowN	longTerm	AT1G04273	2.47858	0.734575	0.980559	Ashr	-0.00729112	0.157192
~ group	highN.isox v highN	longTerm	AT1G04273	2.47858	0.531775	0.733972	Ashr	-0.0728275	0.375788
~ group	lowN.isox v lowN	shortTerm	AT1G04273	2.90649	0.538758	1	Ashr	0.00336874	0.0751487
~ group	highN.isox v highN	shortTerm	AT1G04273	2.90649	0.302237	0.724008	Ashr	0.0486667	0.2656
~ group	lowN.isox v lowN	longTerm	AT1G04277	4.89417	0.174531	0.73038	Ashr	-0.0398736	0.203541
~ group	highN.isox v highN	longTerm	AT1G04277	4.89417	0.768148	0.885927	Ashr	0.0307705	0.27877
~ group	lowN.isox v lowN	shortTerm	AT1G04277	5.06472	0.689835	1	Ashr	-0.00217646	0.0649115
~ group	highN.isox v highN	shortTerm	AT1G04277	5.06472	0.859815	0.973226	Ashr	-0.00701644	0.176353
~ group	lowN.isox v lowN	longTerm	AT1G04280	1054.97	0.0015536	0.0327502	Ashr	0.195947	0.110435
~ group	highN.isox v highN	longTerm	AT1G04280	1054.97	8.60271e-05	0.000605772	Ashr	0.286197	0.0886422
~ group	lowN.isox v lowN	shortTerm	AT1G04280	1103.43	0.693303	1	Ashr	-0.000638399	0.0121231
~ group	highN.isox v highN	shortTerm	AT1G04280	1103.43	0.0320316	0.203801	Ashr	0.0796012	0.0805513
~ group	lowN.isox v lowN	longTerm	AT1G04283	0	NA	NA	Ashr	0	0.26294
~ group	highN.isox v highN	longTerm	AT1G04283	0	NA	NA	Ashr	0	0.728471
~ group	lowN.isox v lowN	shortTerm	AT1G04283	0	NA	NA	Ashr	0	0.103195
~ group	highN.isox v highN	shortTerm	AT1G04283	0	NA	NA	Ashr	0	0.381317
~ group	lowN.isox v lowN	longTerm	AT1G04287	0	NA	NA	Ashr	0	0.26294
~ group	highN.isox v highN	longTerm	AT1G04287	0	NA	NA	Ashr	0	0.728471
~ group	lowN.isox v lowN	shortTerm	AT1G04287	0	NA	NA	Ashr	0	0.103195
~ group	highN.isox v highN	shortTerm	AT1G04287	0	NA	NA	Ashr	0	0.381317
~ group	lowN.isox v lowN	longTerm	AT1G04290	388.308	0.675192	0.972279	Ashr	0.00278805	0.028468
~ group	highN.isox v highN	longTerm	AT1G04290	388.308	0.0692484	0.189485	Ashr	0.110588	0.0959136
~ group	lowN.isox v lowN	shortTerm	AT1G04290	384.383	0.317201	0.999334	Ashr	0.00316252	0.024562
~ group	highN.isox v highN	shortTerm	AT1G04290	384.383	0.979462	0.996789	Ashr	-0.000582861	0.0501122
~ group	lowN.isox v lowN	longTerm	AT1G04293	0	NA	NA	Ashr	0	0.26294
~ group	highN.isox v highN	longTerm	AT1G04293	0	NA	NA	Ashr	0	0.728471
~ group	lowN.isox v lowN	shortTerm	AT1G04293	0	NA	NA	Ashr	0	0.103195
~ group	highN.isox v highN	shortTerm	AT1G04293	0	NA	NA	Ashr	0	0.381317
~ group	lowN.isox v lowN	longTerm	AT1G04295	17.9146	0.605398	0.961718	Ashr	-0.010998	0.101004
~ group	highN.isox v highN	longTerm	AT1G04295	17.9146	0.935301	0.974706	Ashr	0.00679675	0.187264
~ group	lowN.isox v lowN	shortTerm	AT1G04295	20.9513	0.497659	1	Ashr	0.00357362	0.0473978
~ group	highN.isox v highN	shortTerm	AT1G04295	20.9513	0.495539	0.85254	Ashr	-0.025383	0.126465
~ group	lowN.isox v lowN	longTerm	AT1G04297	0	NA	NA	Ashr	0	0.26294
~ group	highN.isox v highN	longTerm	AT1G04297	0	NA	NA	Ashr	0	0.728471
~ group	lowN.isox v lowN	shortTerm	AT1G04297	0	NA	NA	Ashr	0	0.103195
~ group	highN.isox v highN	shortTerm	AT1G04297	0	NA	NA	Ashr	0	0.381317
~ group	lowN.isox v lowN	longTerm	AT1G04300	2040.85	0.92073	0.998449	Ashr	0.000367047	0.0168789
~ group	highN.isox v highN	longTerm	AT1G04300	2040.85	0.804326	0.905154	Ashr	0.0108604	0.0580659
~ group	lowN.isox v lowN	shortTerm	AT1G04300	2173.35	0.794013	1	Ashr	0.000366577	0.0104693
~ group	highN.isox v highN	shortTerm	AT1G04300	2173.35	0.305735	0.72632	Ashr	0.023985	0.0460321
~ group	lowN.isox v lowN	longTerm	AT1G04303	0.162815	0.67893	NA	Ashr	-0.00532658	0.239429
~ group	highN.isox v highN	longTerm	AT1G04303	0.162815	1	NA	Ashr	0	0.574442
~ group	lowN.isox v lowN	shortTerm	AT1G04303	0.249531	0.800448	NA	Ashr	0.000655671	0.0977624
~ group	highN.isox v highN	shortTerm	AT1G04303	0.249531	1	NA	Ashr	0	0.328647
~ group	lowN.isox v lowN	longTerm	AT1G04307	0	NA	NA	Ashr	0	0.26294
~ group	highN.isox v highN	longTerm	AT1G04307	0	NA	NA	Ashr	0	0.728471
~ group	lowN.isox v lowN	shortTerm	AT1G04307	0	NA	NA	Ashr	0	0.103195
~ group	highN.isox v highN	shortTerm	AT1G04307	0	NA	NA	Ashr	0	0.381317
~ group	lowN.isox v lowN	longTerm	AT1G04310	133.441	0.0378938	0.340146	Ashr	0.0817104	0.143521
~ group	highN.isox v highN	longTerm	AT1G04310	133.441	1.80775e-13	3.90436e-12	Ashr	1.09222	0.152772
~ group	lowN.isox v lowN	shortTerm	AT1G04310	153.962	0.0269127	0.584341	Ashr	0.0320644	0.100788
~ group	highN.isox v highN	shortTerm	AT1G04310	153.962	6.79929e-06	0.000168481	Ashr	0.683564	0.186219
~ group	lowN.isox v lowN	longTerm	AT1G04313	0	NA	NA	Ashr	0	0.26294
~ group	highN.isox v highN	longTerm	AT1G04313	0	NA	NA	Ashr	0	0.728471
~ group	lowN.isox v lowN	shortTerm	AT1G04313	0	NA	NA	Ashr	0	0.103195
~ group	highN.isox v highN	shortTerm	AT1G04313	0	NA	NA	Ashr	0	0.381317
~ group	lowN.isox v lowN	longTerm	AT1G04320	0	NA	NA	Ashr	0	0.26294
~ group	highN.isox v highN	longTerm	AT1G04320	0	NA	NA	Ashr	0	0.728471
~ group	lowN.isox v lowN	shortTerm	AT1G04320	0	NA	NA	Ashr	0	0.103195
~ group	highN.isox v highN	shortTerm	AT1G04320	0	NA	NA	Ashr	0	0.381317
~ group	lowN.isox v lowN	longTerm	AT1G04323	0	NA	NA	Ashr	0	0.26294
~ group	highN.isox v highN	longTerm	AT1G04323	0	NA	NA	Ashr	0	0.728471
~ group	lowN.isox v lowN	shortTerm	AT1G04323	0	NA	NA	Ashr	0	0.103195
~ group	highN.isox v highN	shortTerm	AT1G04323	0	NA	NA	Ashr	0	0.381317
~ group	lowN.isox v lowN	longTerm	AT1G04327	0	NA	NA	Ashr	0	0.26294
~ group	highN.isox v highN	longTerm	AT1G04327	0	NA	NA	Ashr	0	0.728471
~ group	lowN.isox v lowN	shortTerm	AT1G04327	0	NA	NA	Ashr	0	0.103195
~ group	highN.isox v highN	shortTerm	AT1G04327	0	NA	NA	Ashr	0	0.381317
~ group	lowN.isox v lowN	longTerm	AT1G04330	157.512	0.000141524	0.00444358	Ashr	-0.473571	0.182018
~ group	highN.isox v highN	longTerm	AT1G04330	157.512	0.0139664	0.0529633	Ashr	-0.24297	0.166746
~ group	lowN.isox v lowN	shortTerm	AT1G04330	154.3	0.219156	0.985009	Ashr	-0.0068349	0.044906
~ group	highN.isox v highN	shortTerm	AT1G04330	154.3	1.71626e-07	5.79684e-06	Ashr	-0.969338	0.209981
~ group	lowN.isox v lowN	longTerm	AT1G04333	0	NA	NA	Ashr	0	0.26294
~ group	highN.isox v highN	longTerm	AT1G04333	0	NA	NA	Ashr	0	0.728471
~ group	lowN.isox v lowN	shortTerm	AT1G04333	0	NA	NA	Ashr	0	0.103195
~ group	highN.isox v highN	shortTerm	AT1G04333	0	NA	NA	Ashr	0	0.381317
~ group	lowN.isox v lowN	longTerm	AT1G04337	0.0839212	0.820143	NA	Ashr	0.00288895	0.237338
~ group	highN.isox v highN	longTerm	AT1G04337	0.0839212	1	NA	Ashr	0	0.574442
~ group	lowN.isox v lowN	shortTerm	AT1G04337	0.0840811	0.818795	NA	Ashr	0.000510353	0.0992161
~ group	highN.isox v highN	shortTerm	AT1G04337	0.0840811	1	NA	Ashr	0	0.340484
~ group	lowN.isox v lowN	longTerm	AT1G04340	945.218	0.828696	0.989058	Ashr	-0.0010866	0.0218986
~ group	highN.isox v highN	longTerm	AT1G04340	945.218	0.291372	0.517192	Ashr	0.0519843	0.0709595
~ group	lowN.isox v lowN	shortTerm	AT1G04340	981.819	0.0496602	0.732049	Ashr	0.0171529	0.0603865
~ group	highN.isox v highN	shortTerm	AT1G04340	981.819	0.176439	0.572267	Ashr	-0.040973	0.074681
~ group	lowN.isox v lowN	longTerm	AT1G04343	0	NA	NA	Ashr	0	0.26294
~ group	highN.isox v highN	longTerm	AT1G04343	0	NA	NA	Ashr	0	0.728471
~ group	lowN.isox v lowN	shortTerm	AT1G04343	0	NA	NA	Ashr	0	0.103195
~ group	highN.isox v highN	shortTerm	AT1G04343	0	NA	NA	Ashr	0	0.381317
~ group	lowN.isox v lowN	longTerm	AT1G04347	3.21955	0.752561	0.981677	Ashr	-0.00684007	0.149988
~ group	highN.isox v highN	longTerm	AT1G04347	3.21955	0.934732	0.974548	Ashr	-0.00888113	0.316656
~ group	lowN.isox v lowN	shortTerm	AT1G04347	3.98667	0.62819	1	Ashr	0.0026304	0.0710392
~ group	highN.isox v highN	shortTerm	AT1G04347	3.98667	0.65079	0.916918	Ashr	-0.0186148	0.193262
~ group	lowN.isox v lowN	longTerm	AT1G04350	21.7297	0.408264	0.913278	Ashr	-0.0187054	0.106944
~ group	highN.isox v highN	longTerm	AT1G04350	21.7297	0.417002	0.639447	Ashr	0.0726599	0.203555
~ group	lowN.isox v lowN	shortTerm	AT1G04350	19.8457	0.13699	0.917159	Ashr	-0.012122	0.0857674
~ group	highN.isox v highN	shortTerm	AT1G04350	19.8457	0.0104413	0.0887819	Ashr	-0.345524	0.468663
~ group	lowN.isox v lowN	longTerm	AT1G04353	67.3493	0.548579	0.952856	Ashr	-0.00931147	0.0631842
~ group	highN.isox v highN	longTerm	AT1G04353	67.3493	0.24569	0.463313	Ashr	0.0855204	0.142346
~ group	lowN.isox v lowN	shortTerm	AT1G04353	59.7221	0.0124914	0.411745	Ashr	-0.0576858	0.163812
~ group	highN.isox v highN	shortTerm	AT1G04353	59.7221	0.140451	0.508966	Ashr	0.0671931	0.143856
~ group	lowN.isox v lowN	longTerm	AT1G04357	2.58691	0.602116	0.961649	Ashr	0.011526	0.159651
~ group	highN.isox v highN	longTerm	AT1G04357	2.58691	0.750679	0.876538	Ashr	-0.0355329	0.357929
~ group	lowN.isox v lowN	shortTerm	AT1G04357	2.49954	0.5464	1	Ashr	0.00321444	0.0780192
~ group	highN.isox v highN	shortTerm	AT1G04357	2.49954	0.869218	0.974857	Ashr	0.00660759	0.204378
~ group	lowN.isox v lowN	longTerm	AT1G04360	389.563	0.862665	0.993065	Ashr	-0.00120003	0.0285248
~ group	highN.isox v highN	longTerm	AT1G04360	389.563	3.2891e-18	1.06657e-16	Ashr	-1.03019	0.12065
~ group	lowN.isox v lowN	shortTerm	AT1G04360	497.776	0.0470391	0.718796	Ashr	0.0194687	0.068312
~ group	highN.isox v highN	shortTerm	AT1G04360	497.776	0.00850852	0.0756516	Ashr	0.193722	0.16113
~ group	lowN.isox v lowN	longTerm	AT1G04363	4.73121	0.959323	0.998449	Ashr	0.00110371	0.131933
~ group	highN.isox v highN	longTerm	AT1G04363	4.73121	0.946481	0.979342	Ashr	-0.00713118	0.295872
~ group	lowN.isox v lowN	shortTerm	AT1G04363	4.24206	0.790098	1	Ashr	0.00141742	0.067602
~ group	highN.isox v highN	shortTerm	AT1G04363	4.24206	0.898766	0.982216	Ashr	0.00509352	0.194496
~ group	lowN.isox v lowN	longTerm	AT1G04367	0.0822905	1	NA	Ashr	0	0.236302
~ group	highN.isox v highN	longTerm	AT1G04367	0.0822905	0.817099	NA	Ashr	0.0173697	0.577133
~ group	lowN.isox v lowN	shortTerm	AT1G04367	0	NA	NA	Ashr	0	0.103195
~ group	highN.isox v highN	shortTerm	AT1G04367	0	NA	NA	Ashr	0	0.381317
~ group	lowN.isox v lowN	longTerm	AT1G04370	11.6969	0.00306893	0.0555644	Ashr	0.338968	0.891403
~ group	highN.isox v highN	longTerm	AT1G04370	11.6969	3.36227e-09	4.56888e-08	Ashr	3.541	0.679847
~ group	lowN.isox v lowN	shortTerm	AT1G04370	14.484	0.303729	0.995332	Ashr	0.00519236	0.0956984
~ group	highN.isox v highN	shortTerm	AT1G04370	14.484	6.92298e-12	4.57285e-10	Ashr	3.84544	0.618627
~ group	lowN.isox v lowN	longTerm	AT1G04373	0	NA	NA	Ashr	0	0.26294
~ group	highN.isox v highN	longTerm	AT1G04373	0	NA	NA	Ashr	0	0.728471
~ group	lowN.isox v lowN	shortTerm	AT1G04373	0	NA	NA	Ashr	0	0.103195
~ group	highN.isox v highN	shortTerm	AT1G04373	0	NA	NA	Ashr	0	0.381317
~ group	lowN.isox v lowN	longTerm	AT1G04377	0	NA	NA	Ashr	0	0.26294
~ group	highN.isox v highN	longTerm	AT1G04377	0	NA	NA	Ashr	0	0.728471
~ group	lowN.isox v lowN	shortTerm	AT1G04377	0	NA	NA	Ashr	0	0.103195
~ group	highN.isox v highN	shortTerm	AT1G04377	0	NA	NA	Ashr	0	0.381317
~ group	lowN.isox v lowN	longTerm	AT1G04380	2.40718	0.461128	0.932636	Ashr	0.0169961	0.16788
~ group	highN.isox v highN	longTerm	AT1G04380	2.40718	0.802952	0.904223	Ashr	0.0277308	0.35171
~ group	lowN.isox v lowN	shortTerm	AT1G04380	2.49299	0.751464	1	Ashr	-0.00159858	0.0763711
~ group	highN.isox v highN	shortTerm	AT1G04380	2.49299	0.484092	0.848539	Ashr	0.0295229	0.25828
~ group	lowN.isox v lowN	longTerm	AT1G04383	0	NA	NA	Ashr	0	0.26294
~ group	highN.isox v highN	longTerm	AT1G04383	0	NA	NA	Ashr	0	0.728471
~ group	lowN.isox v lowN	shortTerm	AT1G04383	0	NA	NA	Ashr	0	0.103195
~ group	highN.isox v highN	shortTerm	AT1G04383	0	NA	NA	Ashr	0	0.381317
~ group	lowN.isox v lowN	longTerm	AT1G04387	0	NA	NA	Ashr	0	0.26294
~ group	highN.isox v highN	longTerm	AT1G04387	0	NA	NA	Ashr	0	0.728471
~ group	lowN.isox v lowN	shortTerm	AT1G04387	0.0800677	1	NA	Ashr	0	0.0990224
~ group	highN.isox v highN	shortTerm	AT1G04387	0.0800677	0.832506	NA	Ashr	0.0055777	0.341854
~ group	lowN.isox v lowN	longTerm	AT1G04390	193.187	0.486233	0.939468	Ashr	-0.00838928	0.0498861
~ group	highN.isox v highN	longTerm	AT1G04390	193.187	0.817813	0.913423	Ashr	-0.0128793	0.0937596
~ group	lowN.isox v lowN	shortTerm	AT1G04390	200.449	0.611031	1	Ashr	-0.00143892	0.0206929
~ group	highN.isox v highN	shortTerm	AT1G04390	200.449	0.0999361	0.424105	Ashr	0.0614959	0.0971673
~ group	lowN.isox v lowN	longTerm	AT1G04393	1.57958	0.973724	0.998449	Ashr	0.000666323	0.171502
~ group	highN.isox v highN	longTerm	AT1G04393	1.57958	0.590038	0.775162	Ashr	-0.0615488	0.411034
~ group	lowN.isox v lowN	shortTerm	AT1G04393	1.49283	0.652352	NA	Ashr	-0.00206116	0.0851554
~ group	highN.isox v highN	shortTerm	AT1G04393	1.49283	0.401553	0.79861	Ashr	-0.0361408	0.277708
~ group	lowN.isox v lowN	longTerm	AT1G04397	0.170036	0.834389	NA	Ashr	-0.00265542	0.237178
~ group	highN.isox v highN	longTerm	AT1G04397	0.170036	0.817099	NA	Ashr	0.0173697	0.577133
~ group	lowN.isox v lowN	shortTerm	AT1G04397	0.0825907	0.835744	NA	Ashr	-0.000461783	0.0991811
~ group	highN.isox v highN	shortTerm	AT1G04397	0.0825907	1	NA	Ashr	0	0.340484
~ group	lowN.isox v lowN	longTerm	AT1G04400	2053.51	0.305932	0.861673	Ashr	0.00576741	0.0282997
~ group	highN.isox v highN	longTerm	AT1G04400	2053.51	8.21313e-08	9.32359e-07	Ashr	-0.389038	0.0778058
~ group	lowN.isox v lowN	shortTerm	AT1G04400	2149.1	0.195792	0.973037	Ashr	-0.00337094	0.0211987
~ group	highN.isox v highN	shortTerm	AT1G04400	2149.1	0.850923	0.970621	Ashr	-0.00398753	0.0401826
~ group	lowN.isox v lowN	longTerm	AT1G04403	0.165303	0.675561	NA	Ashr	-0.00538833	0.239494
~ group	highN.isox v highN	longTerm	AT1G04403	0.165303	1	NA	Ashr	0	0.574442
~ group	lowN.isox v lowN	shortTerm	AT1G04403	0	NA	NA	Ashr	0	0.103195
~ group	highN.isox v highN	shortTerm	AT1G04403	0	NA	NA	Ashr	0	0.381317
~ group	lowN.isox v lowN	longTerm	AT1G04407	0	NA	NA	Ashr	0	0.26294
~ group	highN.isox v highN	longTerm	AT1G04407	0	NA	NA	Ashr	0	0.728471
~ group	lowN.isox v lowN	shortTerm	AT1G04407	0	NA	NA	Ashr	0	0.103195
~ group	highN.isox v highN	shortTerm	AT1G04407	0	NA	NA	Ashr	0	0.381317
~ group	lowN.isox v lowN	longTerm	AT1G04410	22577	0.201329	0.765021	Ashr	0.00618365	0.026149
~ group	highN.isox v highN	longTerm	AT1G04410	22577	0.177018	0.37356	Ashr	-0.0553186	0.0511781
~ group	lowN.isox v lowN	shortTerm	AT1G04410	24603.2	0.439277	1	Ashr	0.00106559	0.011079
~ group	highN.isox v highN	shortTerm	AT1G04410	24603.2	0.865721	0.974029	Ashr	-0.00348401	0.0358964
~ group	lowN.isox v lowN	longTerm	AT1G04413	0.341277	0.454503	NA	Ashr	0.0117093	0.238029
~ group	highN.isox v highN	longTerm	AT1G04413	0.341277	0.765937	NA	Ashr	0.0258092	0.548565
~ group	lowN.isox v lowN	shortTerm	AT1G04413	0	NA	NA	Ashr	0	0.103195
~ group	highN.isox v highN	shortTerm	AT1G04413	0	NA	NA	Ashr	0	0.381317
~ group	lowN.isox v lowN	longTerm	AT1G04417	0.0822905	1	NA	Ashr	0	0.236302
~ group	highN.isox v highN	longTerm	AT1G04417	0.0822905	0.817099	NA	Ashr	0.0173697	0.577133
~ group	lowN.isox v lowN	shortTerm	AT1G04417	0	NA	NA	Ashr	0	0.103195
~ group	highN.isox v highN	shortTerm	AT1G04417	0	NA	NA	Ashr	0	0.381317
~ group	lowN.isox v lowN	longTerm	AT1G04420	118.844	0.902044	0.997449	Ashr	-0.00141268	0.0446784
~ group	highN.isox v highN	longTerm	AT1G04420	118.844	0.0113449	0.044554	Ashr	-0.283825	0.191866
~ group	lowN.isox v lowN	shortTerm	AT1G04420	141.14	0.564566	1	Ashr	-0.00220017	0.0286435
~ group	highN.isox v highN	shortTerm	AT1G04420	141.14	0.884089	0.978388	Ashr	0.00383615	0.0680445
~ group	lowN.isox v lowN	longTerm	AT1G04423	3.01978	0.134059	0.651858	Ashr	0.0458875	0.236477
~ group	highN.isox v highN	longTerm	AT1G04423	3.01978	0.10153	0.252615	Ashr	0.269207	0.568369
~ group	lowN.isox v lowN	shortTerm	AT1G04423	2.58615	0.195066	0.972699	Ashr	0.00846845	0.0981994
~ group	highN.isox v highN	shortTerm	AT1G04423	2.58615	0.492331	0.8505	Ashr	0.0294194	0.23582
~ group	lowN.isox v lowN	longTerm	AT1G04425	86.1041	0.139923	0.66404	Ashr	-0.0372981	0.107122
~ group	highN.isox v highN	longTerm	AT1G04425	86.1041	0.0685575	0.187994	Ashr	0.172447	0.185524
~ group	lowN.isox v lowN	shortTerm	AT1G04425	102.812	0.753191	1	Ashr	-0.00123194	0.0293227
~ group	highN.isox v highN	shortTerm	AT1G04425	102.812	0.275121	0.698075	Ashr	0.0387826	0.105092
~ group	lowN.isox v lowN	longTerm	AT1G04427	0.248178	0.991478	NA	Ashr	0.000149037	0.229458
~ group	highN.isox v highN	longTerm	AT1G04427	0.248178	0.810619	NA	Ashr	-0.0197063	0.559288
~ group	lowN.isox v lowN	shortTerm	AT1G04427	0.245962	0.623034	NA	Ashr	-0.00127717	0.0986762
~ group	highN.isox v highN	shortTerm	AT1G04427	0.245962	0.802946	NA	Ashr	0.007267	0.331326
~ group	lowN.isox v lowN	longTerm	AT1G04430	2955.79	0.589986	0.959607	Ashr	0.00120846	0.0121775
~ group	highN.isox v highN	longTerm	AT1G04430	2955.79	0.0680545	0.186935	Ashr	-0.0718481	0.0480547
~ group	lowN.isox v lowN	shortTerm	AT1G04430	3205.55	0.539444	1	Ashr	-0.00101413	0.0127973
~ group	highN.isox v highN	shortTerm	AT1G04430	3205.55	0.0165191	0.125572	Ashr	-0.0975621	0.0843873
~ group	lowN.isox v lowN	longTerm	AT1G04433	1.57412	0.67438	0.972279	Ashr	0.00894525	0.167513
~ group	highN.isox v highN	longTerm	AT1G04433	1.57412	0.807663	0.907149	Ashr	-0.0268772	0.402361
~ group	lowN.isox v lowN	shortTerm	AT1G04433	1.41458	0.307033	NA	Ashr	0.0044955	0.098813
~ group	highN.isox v highN	shortTerm	AT1G04433	1.41458	0.978874	0.996789	Ashr	-0.00102861	0.244184
~ group	lowN.isox v lowN	longTerm	AT1G04437	0	NA	NA	Ashr	0	0.26294
~ group	highN.isox v highN	longTerm	AT1G04437	0	NA	NA	Ashr	0	0.728471
~ group	lowN.isox v lowN	shortTerm	AT1G04437	0.0836521	0.818795	NA	Ashr	0.000510353	0.0992161
~ group	highN.isox v highN	shortTerm	AT1G04437	0.0836521	1	NA	Ashr	0	0.340484
~ group	lowN.isox v lowN	longTerm	AT1G04440	2336.15	0.810433	0.987365	Ashr	-0.000533081	0.011413
~ group	highN.isox v highN	longTerm	AT1G04440	2336.15	0.000461268	0.0027523	Ashr	-0.166629	0.0596551
~ group	lowN.isox v lowN	shortTerm	AT1G04440	2511.65	0.411237	1	Ashr	-0.00200055	0.0188514
~ group	highN.isox v highN	shortTerm	AT1G04440	2511.65	0.913424	0.986531	Ashr	0.00239948	0.04653
~ group	lowN.isox v lowN	longTerm	AT1G04443	0	NA	NA	Ashr	0	0.26294
~ group	highN.isox v highN	longTerm	AT1G04443	0	NA	NA	Ashr	0	0.728471
~ group	lowN.isox v lowN	shortTerm	AT1G04443	0	NA	NA	Ashr	0	0.103195
~ group	highN.isox v highN	shortTerm	AT1G04443	0	NA	NA	Ashr	0	0.381317
~ group	lowN.isox v lowN	longTerm	AT1G04445	17.6605	0.0950842	0.555379	Ashr	-0.0602918	0.191717
~ group	highN.isox v highN	longTerm	AT1G04445	17.6605	0.0120896	0.0469456	Ashr	-0.543925	0.455116
~ group	lowN.isox v lowN	shortTerm	AT1G04445	16.1825	0.914067	1	Ashr	0.000551251	0.0488054
~ group	highN.isox v highN	shortTerm	AT1G04445	16.1825	0.290965	0.71417	Ashr	0.0467236	0.166906
~ group	lowN.isox v lowN	longTerm	AT1G04447	0	NA	NA	Ashr	0	0.26294
~ group	highN.isox v highN	longTerm	AT1G04447	0	NA	NA	Ashr	0	0.728471
~ group	lowN.isox v lowN	shortTerm	AT1G04447	0	NA	NA	Ashr	0	0.103195
~ group	highN.isox v highN	shortTerm	AT1G04447	0	NA	NA	Ashr	0	0.381317
~ group	lowN.isox v lowN	longTerm	AT1G04450	0	NA	NA	Ashr	0	0.26294
~ group	highN.isox v highN	longTerm	AT1G04450	0	NA	NA	Ashr	0	0.728471
~ group	lowN.isox v lowN	shortTerm	AT1G04450	0.16719	0.818797	NA	Ashr	0.000510348	0.0992161
~ group	highN.isox v highN	shortTerm	AT1G04450	0.16719	0.82202	NA	Ashr	-0.00593477	0.342034
~ group	lowN.isox v lowN	longTerm	AT1G04453	0	NA	NA	Ashr	0	0.26294
~ group	highN.isox v highN	longTerm	AT1G04453	0	NA	NA	Ashr	0	0.728471
~ group	lowN.isox v lowN	shortTerm	AT1G04453	0	NA	NA	Ashr	0	0.103195
~ group	highN.isox v highN	shortTerm	AT1G04453	0	NA	NA	Ashr	0	0.381317
~ group	lowN.isox v lowN	longTerm	AT1G04455	0	NA	NA	Ashr	0	0.26294
~ group	highN.isox v highN	longTerm	AT1G04455	0	NA	NA	Ashr	0	0.728471
~ group	lowN.isox v lowN	shortTerm	AT1G04455	0	NA	NA	Ashr	0	0.103195
~ group	highN.isox v highN	shortTerm	AT1G04455	0	NA	NA	Ashr	0	0.381317
~ group	lowN.isox v lowN	longTerm	AT1G04463	6.08341	0.166456	0.716717	Ashr	-0.0412052	0.205914
~ group	highN.isox v highN	longTerm	AT1G04463	6.08341	0.0588427	0.167142	Ashr	-0.355837	0.575034
~ group	lowN.isox v lowN	shortTerm	AT1G04463	9.40457	0.918715	1	Ashr	-0.000536169	0.0541193
~ group	highN.isox v highN	shortTerm	AT1G04463	9.40457	0.293126	0.716251	Ashr	-0.0484478	0.189164
~ group	lowN.isox v lowN	longTerm	AT1G04467	0.419485	0.744577	NA	Ashr	-0.00551386	0.212979
~ group	highN.isox v highN	longTerm	AT1G04467	0.419485	0.462512	NA	Ashr	0.0745585	0.543173
~ group	lowN.isox v lowN	shortTerm	AT1G04467	0.74672	0.25468	NA	Ashr	-0.00477602	0.10259
~ group	highN.isox v highN	shortTerm	AT1G04467	0.74672	0.26954	NA	Ashr	-0.0473531	0.339682
~ group	lowN.isox v lowN	longTerm	AT1G04470	0.0853062	0.820143	NA	Ashr	0.00288895	0.237338
~ group	highN.isox v highN	longTerm	AT1G04470	0.0853062	1	NA	Ashr	0	0.574442
~ group	lowN.isox v lowN	shortTerm	AT1G04470	0.0828792	1	NA	Ashr	0	0.0990224
~ group	highN.isox v highN	shortTerm	AT1G04470	0.0828792	0.82202	NA	Ashr	-0.00593477	0.342034
~ group	lowN.isox v lowN	longTerm	AT1G04473	0	NA	NA	Ashr	0	0.26294
~ group	highN.isox v highN	longTerm	AT1G04473	0	NA	NA	Ashr	0	0.728471
~ group	lowN.isox v lowN	shortTerm	AT1G04473	0.160135	1	NA	Ashr	0	0.0990224
~ group	highN.isox v highN	shortTerm	AT1G04473	0.160135	0.680182	NA	Ashr	0.0110135	0.345225
~ group	lowN.isox v lowN	longTerm	AT1G04477	0.249983	0.660346	NA	Ashr	0.00572296	0.239275
~ group	highN.isox v highN	longTerm	AT1G04477	0.249983	0.834882	NA	Ashr	-0.0157995	0.574897
~ group	lowN.isox v lowN	shortTerm	AT1G04477	0.502386	0.689858	NA	Ashr	0.00142449	0.093122
~ group	highN.isox v highN	shortTerm	AT1G04477	0.502386	0.713334	NA	Ashr	0.0131143	0.295953
~ group	lowN.isox v lowN	longTerm	AT1G04480	3039.92	0.897001	0.996997	Ashr	-0.000484055	0.0171001
~ group	highN.isox v highN	longTerm	AT1G04480	3039.92	0.0639702	0.178377	Ashr	0.0930258	0.0703483
~ group	lowN.isox v lowN	shortTerm	AT1G04480	3308.92	0.699996	1	Ashr	-0.000672521	0.012967
~ group	highN.isox v highN	shortTerm	AT1G04480	3308.92	0.579042	0.887633	Ashr	-0.012394	0.0455491
~ group	lowN.isox v lowN	longTerm	AT1G04483	0.576084	0.716295	NA	Ashr	0.00603423	0.21653
~ group	highN.isox v highN	longTerm	AT1G04483	0.576084	0.698933	NA	Ashr	-0.0382708	0.507827
~ group	lowN.isox v lowN	shortTerm	AT1G04483	0.415257	0.749808	NA	Ashr	-0.00100024	0.0952667
~ group	highN.isox v highN	shortTerm	AT1G04483	0.415257	0.286921	NA	Ashr	-0.0402643	0.357087
~ group	lowN.isox v lowN	longTerm	AT1G04487	0.330605	0.511435	NA	Ashr	-0.00866036	0.244382
~ group	highN.isox v highN	longTerm	AT1G04487	0.330605	1	NA	Ashr	0	0.574442
~ group	lowN.isox v lowN	shortTerm	AT1G04487	0.333479	0.548632	NA	Ashr	-0.00183073	0.0975782
~ group	highN.isox v highN	shortTerm	AT1G04487	0.333479	0.992315	NA	Ashr	-0.000307289	0.313431
~ group	lowN.isox v lowN	longTerm	AT1G04490	78.9034	0.00091105	0.0210106	Ashr	-0.423355	0.265123
~ group	highN.isox v highN	longTerm	AT1G04490	78.9034	0.0230695	0.0801846	Ashr	-0.251553	0.20409
~ group	lowN.isox v lowN	shortTerm	AT1G04490	86.9551	0.363484	1	Ashr	-0.0043629	0.0383995
~ group	highN.isox v highN	shortTerm	AT1G04490	86.9551	0.267622	0.68844	Ashr	-0.0390595	0.103118
~ group	lowN.isox v lowN	longTerm	AT1G04493	0	NA	NA	Ashr	0	0.26294
~ group	highN.isox v highN	longTerm	AT1G04493	0	NA	NA	Ashr	0	0.728471
~ group	lowN.isox v lowN	shortTerm	AT1G04493	0	NA	NA	Ashr	0	0.103195
~ group	highN.isox v highN	shortTerm	AT1G04493	0	NA	NA	Ashr	0	0.381317
~ group	lowN.isox v lowN	longTerm	AT1G04497	0	NA	NA	Ashr	0	0.26294
~ group	highN.isox v highN	longTerm	AT1G04497	0	NA	NA	Ashr	0	0.728471
~ group	lowN.isox v lowN	shortTerm	AT1G04497	0.0841957	1	NA	Ashr	0	0.0990224
~ group	highN.isox v highN	shortTerm	AT1G04497	0.0841957	0.832506	NA	Ashr	0.0055777	0.341854
~ group	lowN.isox v lowN	longTerm	AT1G04500	0.915082	0.361478	NA	Ashr	-0.0196997	0.211057
~ group	highN.isox v highN	longTerm	AT1G04500	0.915082	0.627109	0.801314	Ashr	0.0520795	0.472966
~ group	lowN.isox v lowN	shortTerm	AT1G04500	0.822509	0.677515	NA	Ashr	-0.00163581	0.0906549
~ group	highN.isox v highN	shortTerm	AT1G04500	0.822509	0.822558	NA	Ashr	0.00861202	0.258357
~ group	lowN.isox v lowN	longTerm	AT1G04503	0.750622	0.111591	NA	Ashr	0.0402273	0.295463
~ group	highN.isox v highN	longTerm	AT1G04503	0.750622	0.495255	NA	Ashr	-0.0740036	0.500892
~ group	lowN.isox v lowN	shortTerm	AT1G04503	0.831009	0.505339	NA	Ashr	-0.00258212	0.0941774
~ group	highN.isox v highN	shortTerm	AT1G04503	0.831009	0.62442	NA	Ashr	0.0185471	0.285338
~ group	lowN.isox v lowN	longTerm	AT1G04507	0.248834	0.829511	NA	Ashr	0.00277726	0.236294
~ group	highN.isox v highN	longTerm	AT1G04507	0.248834	1	NA	Ashr	0	0.572864
~ group	lowN.isox v lowN	shortTerm	AT1G04507	0.250062	0.805659	NA	Ashr	-0.000631835	0.0978603
~ group	highN.isox v highN	shortTerm	AT1G04507	0.250062	0.605974	NA	Ashr	-0.0154091	0.337576
~ group	lowN.isox v lowN	longTerm	AT1G04510	2457.8	0.484977	0.939438	Ashr	0.00204168	0.0156395
~ group	highN.isox v highN	longTerm	AT1G04510	2457.8	0.603223	0.784001	Ashr	-0.02051	0.0483538
~ group	lowN.isox v lowN	shortTerm	AT1G04510	2691.77	0.855871	1	Ashr	-0.000208085	0.00859858
~ group	highN.isox v highN	shortTerm	AT1G04510	2691.77	0.439228	0.822048	Ashr	-0.016752	0.0387587
~ group	lowN.isox v lowN	longTerm	AT1G04513	31.4481	0.321019	0.873111	Ashr	0.0220736	0.0992519
~ group	highN.isox v highN	longTerm	AT1G04513	31.4481	0.590664	0.775606	Ashr	0.0409361	0.15852
~ group	lowN.isox v lowN	shortTerm	AT1G04513	36.4012	0.113894	0.881686	Ashr	0.0131234	0.0765405
~ group	highN.isox v highN	shortTerm	AT1G04513	36.4012	0.388307	0.790421	Ashr	0.0321907	0.12166
~ group	lowN.isox v lowN	longTerm	AT1G04517	2.5737	0.2445	0.811616	Ashr	-0.0304482	0.199115
~ group	highN.isox v highN	longTerm	AT1G04517	2.5737	0.40244	0.626013	Ashr	0.101986	0.398296
~ group	lowN.isox v lowN	shortTerm	AT1G04517	1.89943	0.88497	NA	Ashr	-0.000698322	0.0783761
~ group	highN.isox v highN	shortTerm	AT1G04517	1.89943	0.191698	0.594835	Ashr	0.0653486	0.340453
~ group	lowN.isox v lowN	longTerm	AT1G04520	648.948	0.177622	0.734166	Ashr	0.0121382	0.0429768
~ group	highN.isox v highN	longTerm	AT1G04520	648.948	7.41572e-05	0.000530534	Ashr	0.295755	0.0901964
~ group	lowN.isox v lowN	shortTerm	AT1G04520	725.411	0.108364	0.870626	Ashr	0.00980723	0.0462553
~ group	highN.isox v highN	shortTerm	AT1G04520	725.411	0.0116706	0.0970062	Ashr	0.167489	0.149694
~ group	lowN.isox v lowN	longTerm	AT1G04523	1.1728	0.315633	NA	Ashr	0.0212211	0.225481
~ group	highN.isox v highN	longTerm	AT1G04523	1.1728	0.53126	0.733882	Ashr	0.0706551	0.456499
~ group	lowN.isox v lowN	shortTerm	AT1G04523	0.83167	0.98294	NA	Ashr	8.85115e-05	0.0866128
~ group	highN.isox v highN	shortTerm	AT1G04523	0.83167	0.990031	NA	Ashr	-0.000462025	0.271384
~ group	lowN.isox v lowN	longTerm	AT1G04527	0	NA	NA	Ashr	0	0.26294
~ group	highN.isox v highN	longTerm	AT1G04527	0	NA	NA	Ashr	0	0.728471
~ group	lowN.isox v lowN	shortTerm	AT1G04527	0.0800677	1	NA	Ashr	0	0.0990224
~ group	highN.isox v highN	shortTerm	AT1G04527	0.0800677	0.832506	NA	Ashr	0.0055777	0.341854
~ group	lowN.isox v lowN	longTerm	AT1G04530	485.091	0.282268	0.842202	Ashr	-0.00792177	0.0353523
~ group	highN.isox v highN	longTerm	AT1G04530	485.091	0.371707	0.598892	Ashr	-0.0428524	0.0679865
~ group	lowN.isox v lowN	shortTerm	AT1G04530	471.007	0.775983	1	Ashr	-0.000546527	0.0139741
~ group	highN.isox v highN	shortTerm	AT1G04530	471.007	0.796411	0.961318	Ashr	-0.00572807	0.0468872
~ group	lowN.isox v lowN	longTerm	AT1G04533	0.0814077	0.83439	NA	Ashr	-0.00265539	0.237178
~ group	highN.isox v highN	longTerm	AT1G04533	0.0814077	1	NA	Ashr	0	0.574442
~ group	lowN.isox v lowN	shortTerm	AT1G04533	0.164127	0.679107	NA	Ashr	-0.000931393	0.0995978
~ group	highN.isox v highN	shortTerm	AT1G04533	0.164127	1	NA	Ashr	0	0.340484
~ group	lowN.isox v lowN	longTerm	AT1G04537	0.249077	0.831955	NA	Ashr	-0.00272148	0.236612
~ group	highN.isox v highN	longTerm	AT1G04537	0.249077	0.65898	NA	Ashr	0.0339198	0.581888
~ group	lowN.isox v lowN	shortTerm	AT1G04537	0.167733	0.665636	NA	Ashr	0.000973113	0.0996585
~ group	highN.isox v highN	shortTerm	AT1G04537	0.167733	1	NA	Ashr	0	0.340484
~ group	lowN.isox v lowN	longTerm	AT1G04540	7.10573	0.608331	0.962912	Ashr	0.0115258	0.126723
~ group	highN.isox v highN	longTerm	AT1G04540	7.10573	0.163856	0.354464	Ashr	-0.197581	0.409397
~ group	lowN.isox v lowN	shortTerm	AT1G04540	8.43561	0.230388	0.986323	Ashr	-0.00824331	0.0835626
~ group	highN.isox v highN	shortTerm	AT1G04540	8.43561	0.414837	0.807633	Ashr	0.0349589	0.176012
~ group	lowN.isox v lowN	longTerm	AT1G04547	0.081675	1	NA	Ashr	0	0.236302
~ group	highN.isox v highN	longTerm	AT1G04547	0.081675	0.837449	NA	Ashr	-0.0153978	0.576558
~ group	lowN.isox v lowN	shortTerm	AT1G04547	0.165122	0.818797	NA	Ashr	0.000510348	0.0992161
[truncated: 129,333 more rows]
